# Supplementary material for: Crystal structure of 2-{[2-(3-phenyl­allyl­idene)hydrazin-1-yl]thio­carbonyl­sulfanylmeth­yl}pyridinium chloride
Source: Acta Crystallogr Sect E Struct Rep Online. 2014 Oct 29;70(Pt 11):o1207–8. doi: 10.1107/S1600536814023228 (PMC4257274; doi:10.1107/S1600536814023228)
Supplement: Supplementary file 1 [file e-70-o1207-sup1.cif]

##############################################################################
#                                                                            #
# This CIF contains the data in a paper accepted for publication in          #
# Acta Crystallographica Section E. It conforms to the requirements of       #
# Notes for Authors for Acta Crystallographica Section E, and has been       #
# peer reviewed under the auspices of the IUCr Commission on Journals.       #
#                                                                            #
# Full details of the Crystallographic Information File format               #
# are given in the paper "The Crystallographic Information File (CIF):       #
# a New Standard Archive File for Crystallography" by S. R. Hall, F. H.      #
# Allen and I. D. Brown [Acta Cryst. (1991), A47, 655-685].                  #
#                                                                            #
# The current version of the core CIF dictionary is obtainable from          #
# ftp://ftp.iucr.org/pub/cif_core.dic.                                       #
#                                                                            #
# Software is freely available for graphical display of the structure(s)     #
# in this CIF. For information consult the CIF software page                 #
# http://www.iucr.org/resources/cif/software.                                #
#                                                                            #
# This file may be used for bona fide research purposes within the           #
# scientific community so long as proper attribution is given to the journal # 
# article from which it was obtained.                                        #
#                                                                            #
##############################################################################
data_I
_audit_creation_method     SHELXL
_journal_date_recd_electronic     2014-10-08
_journal_date_accepted     2014-10-21
_journal_name_full     'Acta Crystallographica, Section E'
_journal_year     2014
_journal_volume     70
_journal_issue     11
_journal_page_first     o1207
_journal_page_last     o1208
_journal_paper_category     HO
_journal_paper_doi     10.1107/S1600536814023228
_journal_coeditor_code     HB7295
_publ_contact_author_name     'Karen A. Crouse'
_publ_contact_author_address
;
Department of Chemistry,
Universiti Putra Malaysia,
43400 Serdang, Malaysia
;
_publ_contact_author_email
;
kacrouse@gmail.com
;
_publ_contact_author_fax     ' +60 3 7967 4193 '
_publ_contact_author_phone     ' +60 3 7967 6775 '
_publ_section_title
;
Crystal structure of
2-{[2-(3-phenylallylidene)hydrazin-1-yl]thiocarbonylsulfanylmethyl}pyridinium
chloride
;
loop_
    _publ_author_name
    _publ_author_footnote
    _publ_author_address
    'May Lee Low' .
;
Department of Chemistry,
Universiti Putra Malaysia,
43400 Serdang, Malaysia
;
    'Thahira Begum S. A. Ravoof' .
;
Department of Chemistry,
Universiti Putra Malaysia,
43400 Serdang, Malaysia
;
    'Mohamed Ibrahim Mohamed Tahir' .
;
Department of Chemistry,
Universiti Putra Malaysia,
43400 Serdang, Malaysia
;
    'Karen A. Crouse' .
;
Department of Chemistry,
Universiti Putra Malaysia,
43400 Serdang, Malaysia
Department of Chemistry,
Cape Breton University,
Sydney, Nova Scotia, Canada B1P 6L2
;
    'Tiekink, Edward R. T.' .
;
Department of Chemistry, University of Malaya,
50603 Kuala Lumpur, Malaysia
;
_chemical_name_systematic
;
2-{[2-(3-Phenylallylidene)hydrazin-1-yl]thiocarbonylsulfanylmethyl}pyridinium
chloride
;
_chemical_name_common     ?
_chemical_formula_moiety     'C16 H16 N3 S2 +, Cl -'
_chemical_formula_sum     'C16 H16 Cl N3 S2'
_chemical_formula_iupac     'C16 H16 N3 S2 +, Cl -'
_chemical_formula_weight     349.89
_chemical_melting_point     ?
_symmetry_cell_setting     orthorhombic
_symmetry_space_group_name_H-M     'P n a 21 '
_symmetry_space_group_name_Hall     'P 2c -2n '
loop_
    _symmetry_equiv_pos_as_xyz
    'x, y, z'
    '-x+1/2, y+1/2, z+1/2'
    'x+1/2, -y+1/2, z'
    '-x, -y, z+1/2'
_cell_length_a     24.2206(8)
_cell_length_b     8.2838(2)
_cell_length_c     8.3206(4)
_cell_angle_alpha     90.00
_cell_angle_beta     90.00
_cell_angle_gamma     90.00
_cell_volume     1669.43(11)
_cell_formula_units_Z     4
_cell_measurement_reflns_used     3280
_cell_measurement_theta_min     4
_cell_measurement_theta_max     71
_cell_measurement_temperature     150(2)
_exptl_crystal_description     'plate'
_exptl_crystal_colour     'yellow'
_exptl_crystal_size_max     0.12
_exptl_crystal_size_mid     0.05
_exptl_crystal_size_min     0.01
_exptl_crystal_density_diffrn     1.392
_exptl_crystal_density_meas     ?
_exptl_crystal_density_method     'not measured'
_exptl_crystal_F_000     728
_exptl_absorpt_coefficient_mu     4.348
_exptl_absorpt_correction_type     multi-scan
_exptl_absorpt_process_details
;
(CrysAlis PRO; Agilent, 2011)
;
_exptl_absorpt_correction_T_min     0.80
_exptl_absorpt_correction_T_max     0.96
_exptl_special_details
;
;
_diffrn_ambient_temperature     150(2)
_diffrn_radiation_type     CuK\a
_diffrn_radiation_wavelength     1.54180
_diffrn_radiation_source     'fine-focus sealed tube'
_diffrn_radiation_monochromator     graphite
_diffrn_measurement_device_type     'Agilent Xcaliber Eos Gemini'
_diffrn_measurement_method     '\w scans'
_diffrn_detector_area_resol_mean     16.1952
_diffrn_reflns_number     5463
_diffrn_reflns_av_R_equivalents     0.0224
_diffrn_reflns_av_sigmaI/netI     0.0283
_diffrn_reflns_theta_min     3.65
_diffrn_reflns_theta_max     67.70
_diffrn_reflns_theta_full     67.70
_diffrn_measured_fraction_theta_max     0.920
_diffrn_measured_fraction_theta_full     0.920
_diffrn_reflns_limit_h_min     -29
_diffrn_reflns_limit_h_max     28
_diffrn_reflns_limit_k_min     -7
_diffrn_reflns_limit_k_max     9
_diffrn_reflns_limit_l_min     -8
_diffrn_reflns_limit_l_max     8
_diffrn_standards_number     0
_diffrn_standards_interval_count     0
_diffrn_standards_interval_time     0
_diffrn_standards_decay_%     0
_refine_special_details
;
Refinement of <i>F</i>^2^ against ALL reflections. The weighted <i>R</i>-factor
<i>wR</i> and goodness of fit <i>S</i> are based on <i>F</i>^2^, conventional
<i>R</i>-factors <i>R</i> are based on <i>F</i>, with <i>F</i> set to zero for
negative <i>F</i>^2^. The threshold expression of <i>F</i>^2^ >
2\s(<i>F</i>^2^) is used only for calculating <i>R</i>-factors(gt) <i>etc</i>.
and is not relevant to the choice of reflections for refinement.
<i>R</i>-factors based on <i>F</i>^2^ are statistically about twice as large
as those based on <i>F</i>, and <i>R</i>- factors based on ALL data will be
even larger.
;
_reflns_number_total     2460
_reflns_number_gt     2327
_reflns_threshold_expression     I>2\s(I)
_refine_ls_structure_factor_coef     Fsqd
_refine_ls_matrix_type     full
_refine_ls_R_factor_all     0.0344
_refine_ls_R_factor_gt     0.0305
_refine_ls_wR_factor_gt     0.0758
_refine_ls_wR_factor_ref     0.0775
_refine_ls_goodness_of_fit_ref     1.037
_refine_ls_restrained_S_all     1.037
_refine_ls_number_reflns     2460
_refine_ls_number_parameters     205
_refine_ls_number_restraints     3
_refine_ls_hydrogen_treatment     mixed
_refine_ls_weighting_scheme     calc
_refine_ls_weighting_details
         'calc w=1/[\s^2^(Fo^2^)+(0.0531P)^2^+0.1085P] where P=(Fo^2^+2Fc^2^)/3'
_atom_sites_solution_hydrogens     geom
_atom_sites_solution_primary     direct
_atom_sites_solution_secondary     difmap
_refine_ls_shift/su_max     0.001
_refine_ls_shift/su_mean     0.000
_refine_diff_density_max     0.368
_refine_diff_density_min     -0.227
_refine_ls_extinction_method     none
_refine_ls_extinction_coef     ?
_refine_ls_abs_structure_details
;
Flack (1983), 971 Friedel pairs
;
_refine_ls_abs_structure_Flack     -0.009(16)
loop_
    _atom_type_symbol
    _atom_type_description
    _atom_type_scat_dispersion_real
    _atom_type_scat_dispersion_imag
    _atom_type_scat_source
    'C' 'C' 0.0181 0.0091
                         'International Tables Vol C Tables 4.2.6.8 and 6.1.1.4'
    'H' 'H' 0.0000 0.0000
                         'International Tables Vol C Tables 4.2.6.8 and 6.1.1.4'
    'Cl' 'Cl' 0.3639 0.7018
                         'International Tables Vol C Tables 4.2.6.8 and 6.1.1.4'
    'N' 'N' 0.0311 0.0180
                         'International Tables Vol C Tables 4.2.6.8 and 6.1.1.4'
    'S' 'S' 0.3331 0.5567
                         'International Tables Vol C Tables 4.2.6.8 and 6.1.1.4'
_computing_data_collection
;
CrysAlis PRO (Agilent, 2011)
;
_computing_cell_refinement
;
CrysAlis PRO (Agilent, 2011)
;
_computing_data_reduction
;
CrysAlis PRO (Agilent, 2011)
;
_computing_structure_solution
;
SHELXS97 (Sheldrick, 2008)
;
_computing_structure_refinement
;
SHELXL97 (Sheldrick, 2008)
;
_computing_molecular_graphics
;
ORTEP-3 for Windows (Farrugia, 2012) and DIAMOND (Brandenburg,
2006)
;
_computing_publication_material
;
publCIF (Westrip, 2010)
;
loop_
    _atom_site_type_symbol
    _atom_site_label
    _atom_site_fract_x
    _atom_site_fract_y
    _atom_site_fract_z
    _atom_site_U_iso_or_equiv
    _atom_site_adp_type
    _atom_site_calc_flag
    _atom_site_refinement_flags
    _atom_site_occupancy
    _atom_site_symmetry_multiplicity
    _atom_site_disorder_assembly
    _atom_site_disorder_group
    Cl Cl1 0.63222(3) -0.05537(7) 0.96332(11) 0.03476(18) Uani d . 1 1 . .
    S S1 0.69437(3) -0.37225(7) 0.32589(10) 0.02657(17) Uani d . 1 1 . .
    S S2 0.71117(3) -0.11756(6) 0.58644(10) 0.02635(17) Uani d . 1 1 . .
    N N1 0.65178(9) -0.0817(2) 0.3311(4) 0.0252(5) Uani d D 1 1 . .
    H H1N 0.6375(13) -0.098(4) 0.235(2) 0.030 Uiso d D 1 1 . .
    N N2 0.64340(9) 0.0675(2) 0.3995(3) 0.0259(5) Uani d . 1 1 . .
    N N3 0.67390(9) -0.3736(2) 0.8473(3) 0.0268(5) Uani d D 1 1 . .
    H H3N 0.6674(12) -0.2714(16) 0.869(4) 0.032 Uiso d D 1 1 . .
    C C1 0.68354(9) -0.1909(3) 0.4053(4) 0.0238(6) Uani d . 1 1 . .
    C C2 0.74713(11) -0.2944(3) 0.6613(4) 0.0297(7) Uani d . 1 1 . .
    H H2A 0.7679 -0.3442 0.5717 0.036 Uiso calc R 1 1 . .
    H H2B 0.7742 -0.2598 0.7434 0.036 Uiso calc R 1 1 . .
    C C3 0.70984(10) -0.4195(3) 0.7339(4) 0.0264(6) Uani d . 1 1 . .
    C C4 0.64075(12) -0.4762(3) 0.9260(4) 0.0306(7) Uani d . 1 1 . .
    H H4 0.6164 -0.4375 1.0068 0.037 Uiso calc R 1 1 . .
    C C5 0.64217(12) -0.6385(3) 0.8889(4) 0.0339(7) Uani d . 1 1 . .
    H H5 0.6189 -0.7130 0.9432 0.041 Uiso calc R 1 1 . .
    C C6 0.67820(12) -0.6902(3) 0.7709(4) 0.0327(7) Uani d . 1 1 . .
    H H6 0.6798 -0.8014 0.7435 0.039 Uiso calc R 1 1 . .
    C C7 0.71189(12) -0.5813(3) 0.6926(4) 0.0301(7) Uani d . 1 1 . .
    H H7 0.7364 -0.6171 0.6108 0.036 Uiso calc R 1 1 . .
    C C8 0.60714(9) 0.1556(3) 0.3289(4) 0.0241(6) Uani d . 1 1 . .
    H H8 0.5884 0.1164 0.2365 0.029 Uiso calc R 1 1 . .
    C C9 0.59502(10) 0.3146(3) 0.3905(4) 0.0257(6) Uani d . 1 1 . .
    H H9 0.6141 0.3502 0.4837 0.031 Uiso calc R 1 1 . .
    C C10 0.55839(10) 0.4140(3) 0.3235(4) 0.0272(6) Uani d . 1 1 . .
    H H10 0.5403 0.3757 0.2297 0.033 Uiso calc R 1 1 . .
    C C11 0.54303(10) 0.5752(3) 0.3785(4) 0.0276(7) Uani d . 1 1 . .
    C C12 0.56395(11) 0.6430(3) 0.5201(4) 0.0287(7) Uani d . 1 1 . .
    H H12 0.5893 0.5831 0.5834 0.034 Uiso calc R 1 1 . .
    C C13 0.54828(11) 0.7955(3) 0.5692(5) 0.0346(7) Uani d . 1 1 . .
    H H13 0.5632 0.8404 0.6648 0.042 Uiso calc R 1 1 . .
    C C14 0.51043(12) 0.8835(3) 0.4779(5) 0.0381(8) Uani d . 1 1 . .
    H H14 0.4990 0.9877 0.5123 0.046 Uiso calc R 1 1 . .
    C C15 0.48967(11) 0.8192(3) 0.3381(5) 0.0376(8) Uani d . 1 1 . .
    H H15 0.4641 0.8793 0.2755 0.045 Uiso calc R 1 1 . .
    C C16 0.50597(11) 0.6662(4) 0.2882(5) 0.0365(8) Uani d . 1 1 . .
    H H16 0.4916 0.6231 0.1910 0.044 Uiso calc R 1 1 . .
loop_
    _atom_site_aniso_label
    _atom_site_aniso_U_11
    _atom_site_aniso_U_22
    _atom_site_aniso_U_33
    _atom_site_aniso_U_12
    _atom_site_aniso_U_13
    _atom_site_aniso_U_23
    Cl1 0.0546(4) 0.0238(3) 0.0258(4) 0.0111(3) 0.0018(4) 0.0001(3)
    S1 0.0320(3) 0.0197(3) 0.0279(4) 0.0013(2) 0.0003(3) -0.0026(3)
    S2 0.0362(3) 0.0192(3) 0.0237(4) 0.0015(2) -0.0028(3) -0.0013(3)
    N1 0.0312(10) 0.0209(10) 0.0235(15) 0.0022(8) 0.0006(12) -0.0007(10)
    N2 0.0335(11) 0.0199(10) 0.0244(15) 0.0009(8) 0.0008(11) -0.0005(9)
    N3 0.0347(10) 0.0189(9) 0.0268(16) 0.0051(8) -0.0042(12) -0.0023(10)
    C1 0.0244(11) 0.0221(11) 0.0250(18) -0.0015(9) 0.0025(12) 0.0017(11)
    C2 0.0318(13) 0.0256(13) 0.0316(19) 0.0058(10) -0.0097(14) 0.0018(13)
    C3 0.0304(13) 0.0244(12) 0.0244(19) 0.0081(10) -0.0126(13) 0.0018(11)
    C4 0.0357(13) 0.0283(12) 0.028(2) 0.0021(10) -0.0020(14) 0.0028(12)
    C5 0.0392(14) 0.0296(13) 0.033(2) -0.0011(11) -0.0098(15) 0.0069(13)
    C6 0.0476(15) 0.0196(12) 0.031(2) 0.0055(11) -0.0154(16) -0.0036(11)
    C7 0.0373(14) 0.0263(13) 0.027(2) 0.0100(10) -0.0094(14) -0.0034(12)
    C8 0.0251(10) 0.0237(11) 0.0236(16) -0.0030(9) -0.0008(14) 0.0022(12)
    C9 0.0282(11) 0.0241(12) 0.0247(17) -0.0007(10) 0.0026(13) 0.0017(11)
    C10 0.0261(11) 0.0264(12) 0.0291(18) -0.0005(9) -0.0006(14) -0.0011(13)
    C11 0.0240(11) 0.0227(12) 0.036(2) -0.0019(9) 0.0002(13) 0.0032(11)
    C12 0.0269(12) 0.0258(12) 0.033(2) 0.0008(10) 0.0037(13) 0.0015(12)
    C13 0.0347(13) 0.0286(13) 0.041(2) -0.0020(10) 0.0072(16) -0.0055(14)
    C14 0.0352(14) 0.0214(12) 0.058(3) 0.0018(10) 0.0138(17) -0.0036(14)
    C15 0.0345(13) 0.0272(13) 0.051(2) 0.0053(10) 0.0036(16) 0.0082(15)
    C16 0.0339(13) 0.0346(15) 0.041(2) 0.0037(11) -0.0025(15) 0.0019(13)
_geom_special_details
;
All s.u.'s (except the s.u. in the dihedral angle between two l.s. planes) are
estimated using the full covariance matrix. The cell s.u.'s are taken into
account individually in the estimation of s.u.'s in distances, angles and
torsion angles; correlations between s.u.'s in cell parameters are only used
when they are defined by crystal symmetry. An approximate (isotropic)
treatment of cell s.u.'s is used for estimating s.u.'s involving l.s. planes.
;
loop_
    _geom_bond_atom_site_label_1
    _geom_bond_atom_site_label_2
    _geom_bond_site_symmetry_2
    _geom_bond_distance
    _geom_bond_publ_flag
    S1 C1 . 1.662(3) ?
    S2 C1 . 1.757(3) ?
    S2 C2 . 1.815(3) ?
    N1 C1 . 1.339(3) ?
    N1 N2 . 1.376(3) ?
    N1 H1N . 0.880(10) ?
    N2 C8 . 1.284(4) ?
    N3 C3 . 1.339(4) ?
    N3 C4 . 1.340(4) ?
    N3 H3N . 0.880(10) ?
    C2 C3 . 1.502(4) ?
    C2 H2A . 0.9900 ?
    C2 H2B . 0.9900 ?
    C3 C7 . 1.384(4) ?
    C4 C5 . 1.380(4) ?
    C4 H4 . 0.9500 ?
    C5 C6 . 1.381(4) ?
    C5 H5 . 0.9500 ?
    C6 C7 . 1.380(4) ?
    C6 H6 . 0.9500 ?
    C7 H7 . 0.9500 ?
    C8 C9 . 1.444(4) ?
    C8 H8 . 0.9500 ?
    C9 C10 . 1.333(4) ?
    C9 H9 . 0.9500 ?
    C10 C11 . 1.460(3) ?
    C10 H10 . 0.9500 ?
    C11 C16 . 1.392(4) ?
    C11 C12 . 1.400(4) ?
    C12 C13 . 1.381(4) ?
    C12 H12 . 0.9500 ?
    C13 C14 . 1.396(5) ?
    C13 H13 . 0.9500 ?
    C14 C15 . 1.375(5) ?
    C14 H14 . 0.9500 ?
    C15 C16 . 1.391(4) ?
    C15 H15 . 0.9500 ?
    C16 H16 . 0.9500 ?
loop_
    _geom_angle_atom_site_label_1
    _geom_angle_atom_site_label_2
    _geom_angle_atom_site_label_3
    _geom_angle_site_symmetry_1
    _geom_angle_site_symmetry_3
    _geom_angle
    _geom_angle_publ_flag
    C1 S2 C2 . . 101.42(13) ?
    C1 N1 N2 . . 120.1(3) ?
    C1 N1 H1N . . 123(2) ?
    N2 N1 H1N . . 117(2) ?
    C8 N2 N1 . . 114.9(3) ?
    C3 N3 C4 . . 123.6(2) ?
    C3 N3 H3N . . 122(2) ?
    C4 N3 H3N . . 114(2) ?
    N1 C1 S1 . . 121.2(2) ?
    N1 C1 S2 . . 112.4(2) ?
    S1 C1 S2 . . 126.41(16) ?
    C3 C2 S2 . . 113.99(18) ?
    C3 C2 H2A . . 108.8 ?
    S2 C2 H2A . . 108.8 ?
    C3 C2 H2B . . 108.8 ?
    S2 C2 H2B . . 108.8 ?
    H2A C2 H2B . . 107.6 ?
    N3 C3 C7 . . 118.3(3) ?
    N3 C3 C2 . . 118.5(2) ?
    C7 C3 C2 . . 123.2(3) ?
    N3 C4 C5 . . 119.6(3) ?
    N3 C4 H4 . . 120.2 ?
    C5 C4 H4 . . 120.2 ?
    C4 C5 C6 . . 118.5(3) ?
    C4 C5 H5 . . 120.8 ?
    C6 C5 H5 . . 120.8 ?
    C7 C6 C5 . . 120.4(3) ?
    C7 C6 H6 . . 119.8 ?
    C5 C6 H6 . . 119.8 ?
    C6 C7 C3 . . 119.6(3) ?
    C6 C7 H7 . . 120.2 ?
    C3 C7 H7 . . 120.2 ?
    N2 C8 C9 . . 119.7(3) ?
    N2 C8 H8 . . 120.2 ?
    C9 C8 H8 . . 120.2 ?
    C10 C9 C8 . . 123.4(3) ?
    C10 C9 H9 . . 118.3 ?
    C8 C9 H9 . . 118.3 ?
    C9 C10 C11 . . 127.1(3) ?
    C9 C10 H10 . . 116.4 ?
    C11 C10 H10 . . 116.4 ?
    C16 C11 C12 . . 118.1(3) ?
    C16 C11 C10 . . 119.4(3) ?
    C12 C11 C10 . . 122.6(3) ?
    C13 C12 C11 . . 121.1(3) ?
    C13 C12 H12 . . 119.5 ?
    C11 C12 H12 . . 119.5 ?
    C12 C13 C14 . . 119.8(3) ?
    C12 C13 H13 . . 120.1 ?
    C14 C13 H13 . . 120.1 ?
    C15 C14 C13 . . 119.9(2) ?
    C15 C14 H14 . . 120.1 ?
    C13 C14 H14 . . 120.1 ?
    C14 C15 C16 . . 120.1(3) ?
    C14 C15 H15 . . 119.9 ?
    C16 C15 H15 . . 119.9 ?
    C15 C16 C11 . . 121.0(3) ?
    C15 C16 H16 . . 119.5 ?
    C11 C16 H16 . . 119.5 ?
loop_
    _geom_torsion_atom_site_label_1
    _geom_torsion_atom_site_label_2
    _geom_torsion_atom_site_label_3
    _geom_torsion_atom_site_label_4
    _geom_torsion_site_symmetry_1
    _geom_torsion_site_symmetry_2
    _geom_torsion_site_symmetry_3
    _geom_torsion_site_symmetry_4
    _geom_torsion
    _geom_torsion_publ_flag
    C1 N1 N2 C8 . . . . -171.9(2) ?
    N2 N1 C1 S1 . . . . 179.90(19) ?
    N2 N1 C1 S2 . . . . -1.0(3) ?
    C2 S2 C1 N1 . . . . 176.37(19) ?
    C2 S2 C1 S1 . . . . -4.5(2) ?
    C1 S2 C2 C3 . . . . -76.9(2) ?
    C4 N3 C3 C7 . . . . 1.7(4) ?
    C4 N3 C3 C2 . . . . -176.4(3) ?
    S2 C2 C3 N3 . . . . -52.0(3) ?
    S2 C2 C3 C7 . . . . 129.9(3) ?
    C3 N3 C4 C5 . . . . -1.1(4) ?
    N3 C4 C5 C6 . . . . 0.1(4) ?
    C4 C5 C6 C7 . . . . 0.1(4) ?
    C5 C6 C7 C3 . . . . 0.6(4) ?
    N3 C3 C7 C6 . . . . -1.5(4) ?
    C2 C3 C7 C6 . . . . 176.6(3) ?
    N1 N2 C8 C9 . . . . 180.0(2) ?
    N2 C8 C9 C10 . . . . 179.4(3) ?
    C8 C9 C10 C11 . . . . 179.2(3) ?
    C9 C10 C11 C16 . . . . 176.5(3) ?
    C9 C10 C11 C12 . . . . -3.8(5) ?
    C16 C11 C12 C13 . . . . 0.1(4) ?
    C10 C11 C12 C13 . . . . -179.6(3) ?
    C11 C12 C13 C14 . . . . 0.8(4) ?
    C12 C13 C14 C15 . . . . -1.1(5) ?
    C13 C14 C15 C16 . . . . 0.5(5) ?
    C14 C15 C16 C11 . . . . 0.5(5) ?
    C12 C11 C16 C15 . . . . -0.8(4) ?
    C10 C11 C16 C15 . . . . 178.9(3) ?
loop_
    _geom_hbond_atom_site_label_D
    _geom_hbond_atom_site_label_H
    _geom_hbond_atom_site_label_A
    _geom_hbond_site_symmetry_A
    _geom_hbond_distance_DH
    _geom_hbond_distance_HA
    _geom_hbond_distance_DA
    _geom_hbond_angle_DHA
    N1 H1N Cl1 1_554 0.88(2) 2.292(17) 3.104(3) 153(3)
    N3 H3N Cl1 . 0.880(16) 2.13(2) 2.9833(19) 163(3)
