# Supplementary material for: Crystal structure of 2-{[2-(3-phenyl­allyl­idene)hydrazin-1-yl]thio­carbonyl­sulfanylmeth­yl}pyridinium chloride
Source: Acta Crystallogr Sect E Struct Rep Online. 2014 Oct 29;70(Pt 11):o1207–8. doi: 10.1107/S1600536814023228 (PMC4257274; doi:10.1107/S1600536814023228)
Supplement: Supplementary file 2 [file e-70-o1207-Isup2.hkl]

#
# h,k,l, Fc-squared, Fo-squared, sigma(Fo-squared) and status flag
#
data_I
_shelx_title ' ml'
_shelx_refln_list_code          4
_shelx_F_calc_maximum      178.79
_exptl_crystal_F_000       728.00
_reflns_d_resolution_high  0.8332
 
loop_
 _symmetry_equiv_pos_as_xyz
 'x, y, z'
 '-x+1/2, y+1/2, z+1/2'
 'x+1/2, -y+1/2, z'
 '-x, -y, z+1/2'
 
_cell_length_a    24.2206
_cell_length_b     8.2838
_cell_length_c     8.3206
_cell_angle_alpha  90.000
_cell_angle_beta   90.000
_cell_angle_gamma  90.000
 
_shelx_F_squared_multiplier     1.000
 
loop_
 _refln_index_h
 _refln_index_k
 _refln_index_l
 _refln_F_squared_calc
 _refln_F_squared_meas
 _refln_F_squared_sigma
 _refln_observed_status
  10   2  -8        3.25        3.03      7.29 o
  11   2  -8       35.09       30.87      7.49 o
  12   2  -8        7.25       -0.59      6.16 o
  13   2  -8     1351.32     1272.95     33.61 o
  14   2  -8       59.86       55.40      8.41 o
  15   2  -8      397.82      434.85     16.95 o
  16   2  -8       60.06       51.92      6.48 o
   1   3  -8       81.56       79.57      7.48 o
   2   3  -8     1127.40     1254.75     25.90 o
   3   3  -8      189.90      207.61     15.29 o
   4   3  -8     1487.68     1616.00     42.82 o
   5   3  -8      123.18      140.37     12.90 o
   6   3  -8      102.88      111.41     12.15 o
   7   3  -8       88.18       83.84     10.28 o
   8   3  -8        2.87        0.69      7.05 o
   9   3  -8      205.99      203.14     14.57 o
  10   3  -8      365.29      380.88     19.01 o
  11   3  -8       56.42       56.58      9.47 o
  12   3  -8       26.25       15.34      6.74 o
  13   3  -8      165.65      199.76     13.09 o
  14   3  -8       93.53      115.49      9.98 o
  15   3  -8       66.90       57.33      7.26 o
   0   4  -8     1114.16     1185.29     35.11 o
   1   4  -8     1050.14     1158.02     28.41 o
   2   4  -8      930.05     1014.15     32.48 o
   3   4  -8      303.21      312.93     17.89 o
   4   4  -8      199.11      216.49     15.39 o
   5   4  -8      703.35      786.06     27.88 o
   6   4  -8       40.39       44.01      9.18 o
   7   4  -8        1.56       -5.39      7.58 o
   8   4  -8      390.17      428.81     20.11 o
   9   4  -8      100.76      130.80     11.84 o
  10   4  -8      910.63      955.34     28.81 o
  11   4  -8       84.04       89.27      9.99 o
  12   4  -8      181.16      204.80     12.72 o
   1   5  -8       26.50       28.28      7.85 o
   2   5  -8      111.66      111.43     11.43 o
   3   5  -8        8.96       12.57      7.02 o
   4   5  -8      272.12      267.28     15.50 o
   5   5  -8        7.30        8.58      6.73 o
   6   5  -8     1096.46     1262.46     33.58 o
   7   5  -8       45.60       62.07      9.22 o
   8   5  -8      217.89      245.12     13.78 o
   9   5  -8       82.43       74.37      8.43 o
  13   1  -7      530.65      507.34     23.68 o
  14   1  -7      251.14      218.54     16.02 o
  15   1  -7      131.09      117.67     12.53 o
  16   1  -7      226.20      200.71     14.87 o
  17   1  -7     1007.77      983.91     30.90 o
  18   1  -7      184.89      181.47     12.66 o
  19   1  -7      163.75      145.26     10.72 o
  20   1  -7      214.82      245.32     12.45 o
   1   2  -7        0.11       -6.63      5.98 o
   2   2  -7      219.17      193.24     12.78 o
   3   2  -7      559.04      541.38     15.52 o
   4   2  -7       58.55       66.80      6.66 o
   5   2  -7       80.69       60.89      8.76 o
   6   2  -7      383.08      376.79     20.61 o
   7   2  -7     1055.11     1036.75     34.85 o
   8   2  -7      241.98      266.45     18.10 o
   9   2  -7      346.72      305.67     19.11 o
  10   2  -7      259.94      250.79     17.88 o
  11   2  -7      538.26      531.34     25.27 o
  12   2  -7       72.49       57.99     10.88 o
  13   2  -7     1028.25      989.87     34.23 o
  14   2  -7      159.06      157.32     14.68 o
  15   2  -7      114.41       98.29     12.01 o
  16   2  -7       39.20       25.75      8.19 o
  17   2  -7      187.78      175.10     13.95 o
  18   2  -7       14.99        9.90      6.85 o
  19   2  -7      303.31      360.04     16.35 o
   0   3  -7      166.64      169.71     14.32 o
   1   3  -7      184.19      153.64      9.90 o
   2   3  -7     1469.31     1486.69     29.97 o
   3   3  -7      370.15      335.66     13.83 o
   4   3  -7      799.05      765.26     20.99 o
   5   3  -7      165.61      144.48     13.82 o
   6   3  -7      233.20      249.43     17.54 o
   7   3  -7      705.96      747.87     30.24 o
   8   3  -7      499.07      519.86     25.18 o
   9   3  -7      343.55      343.97     21.02 o
  10   3  -7      867.39      805.43     31.33 o
  11   3  -7       42.07       32.76      8.48 o
  12   3  -7       10.50       23.42      9.73 o
  13   3  -7      110.72      109.76     13.02 o
  14   3  -7       82.48       74.83     10.92 o
  15   3  -7       99.89      107.04     12.67 o
  16   3  -7      176.07      206.68     14.82 o
  17   3  -7      107.53       97.12     10.58 o
  18   3  -7       98.50       95.20      9.62 o
   1   4  -7        2.20        0.75      5.29 o
   2   4  -7      730.21      731.94     20.94 o
   3   4  -7       87.43       86.94      9.28 o
   4   4  -7     1360.40     1307.47     28.47 o
   5   4  -7      102.59       94.57     12.42 o
   6   4  -7      375.42      368.47     21.59 o
   7   4  -7      110.93      141.17     14.64 o
   8   4  -7      265.02      273.60     18.38 o
   9   4  -7      217.71      212.56     16.83 o
  10   4  -7      144.64      150.90     14.86 o
  11   4  -7      220.61      205.30     16.25 o
  12   4  -7       91.04      107.21     13.33 o
  13   4  -7        6.04        5.24      8.07 o
  14   4  -7      247.96      263.65     16.67 o
  15   4  -7      267.54      280.71     16.30 o
  16   4  -7      382.31      411.55     18.18 o
  17   4  -7       11.32        1.46      6.08 o
   0   5  -7      722.57      774.24     29.97 o
   1   5  -7       15.36       12.74      6.39 o
   2   5  -7      129.22      143.04     10.22 o
   3   5  -7       95.57      106.42     12.96 o
   4   5  -7        8.43       -0.35      8.78 o
   5   5  -7       53.57       57.25     10.88 o
   6   5  -7       63.76       74.25     11.22 o
   7   5  -7      138.54      131.89     13.55 o
   8   5  -7        6.64       14.00      8.19 o
   9   5  -7       87.03       73.86     11.21 o
  10   5  -7      122.77      131.57     13.00 o
  11   5  -7      147.92      154.46     13.14 o
  12   5  -7      319.42      346.58     17.79 o
  13   5  -7      173.80      196.58     13.52 o
  14   5  -7       19.63       19.24      6.85 o
   1   6  -7      114.91      111.12     11.66 o
   2   6  -7       58.00       48.87      9.29 o
   3   6  -7      143.53      143.25     13.24 o
   4   6  -7       61.40       58.85      9.47 o
   5   6  -7      231.81      266.44     16.22 o
   6   6  -7      199.18      199.56     14.48 o
   7   6  -7      306.10      313.46     16.92 o
   8   6  -7      129.26      143.04     12.09 o
   9   6  -7      235.29      265.09     14.69 o
  10   6  -7      162.90      180.44     12.43 o
  11   6  -7      300.61      313.49     39.97 o
  20   0  -6       95.32       97.57     11.02 o
  22   0  -6      165.45      145.89     11.16 o
   1   1  -6      511.50      521.22     18.30 o
   2   1  -6      193.67      193.46     11.58 o
   3   1  -6      713.74      649.55     20.96 o
   4   1  -6      183.20      178.61     12.08 o
   5   1  -6     1365.52     1318.34     31.13 o
   6   1  -6      401.62      388.90     18.83 o
   7   1  -6     2136.98     2075.98     41.43 o
   8   1  -6      322.11      335.85     16.53 o
   9   1  -6      107.81       91.33      9.93 o
  10   1  -6      718.21      780.64     34.59 o
  11   1  -6      573.79      583.13     26.23 o
  12   1  -6       45.53       38.05      9.67 o
  13   1  -6      262.42      240.53     18.38 o
  14   1  -6        2.07       -6.10      8.59 o
  17   1  -6       17.53       14.94      8.56 o
  18   1  -6      178.75      162.22     15.23 o
  19   1  -6       27.37       35.69      9.43 o
  20   1  -6      496.36      470.73     22.46 o
  21   1  -6       52.08       45.07      8.91 o
  22   1  -6      225.29      253.82     14.03 o
  23   1  -6      170.03      210.60     11.87 o
   0   2  -6      229.66      222.86     18.79 o
   1   2  -6     2517.12     2444.34     44.60 o
   2   2  -6       35.67       38.61      7.80 o
   3   2  -6     1011.35      962.21     26.58 o
   4   2  -6      692.32      665.77     37.19 o
   5   2  -6      103.91      101.03     10.10 o
   6   2  -6       16.85       15.86      6.67 o
   7   2  -6      333.33      345.33     16.86 o
   8   2  -6      468.13      440.02     19.32 o
   9   2  -6     2320.62     2226.83     35.19 o
  10   2  -6       76.73       57.54      8.33 o
  11   2  -6     1178.04     1119.20     28.54 o
  12   2  -6       71.80       55.70     10.86 o
  13   2  -6      159.59      156.16     15.49 o
  14   2  -6       87.10       87.31     12.95 o
  15   2  -6      222.86      166.60     16.10 o
  16   2  -6       68.91       64.58     11.85 o
  17   2  -6       60.29       46.96     10.82 o
  18   2  -6      129.87      116.16     13.74 o
  19   2  -6      178.34      159.55     14.54 o
  20   2  -6       38.47       47.23      9.42 o
  21   2  -6       93.41      104.41     10.83 o
  22   2  -6      116.55      114.40     10.06 o
   1   3  -6       81.93       85.43      9.68 o
   2   3  -6      883.92      839.56     25.52 o
   3   3  -6     1045.15      991.03     28.01 o
   4   3  -6      455.07      430.18     18.51 o
   5   3  -6     1322.26     1272.65     32.64 o
   6   3  -6      819.10      807.30     16.52 o
   7   3  -6      903.92      907.08     21.28 o
   8   3  -6     1249.03     1283.79     41.80 o
   9   3  -6       77.83       68.83      7.52 o
  10   3  -6      642.17      576.87     27.47 o
  11   3  -6       31.50       22.05      9.29 o
  12   3  -6      134.00      125.38     15.11 o
  13   3  -6      257.49      226.65     17.80 o
  14   3  -6      166.08      151.47     15.73 o
  15   3  -6      456.91      393.19     22.94 o
  16   3  -6      373.11      332.79     21.15 o
  17   3  -6       82.96       66.65     11.93 o
  18   3  -6      271.44      272.03     17.69 o
  19   3  -6       45.57       50.97      9.85 o
  20   3  -6      518.73      543.13     21.98 o
  21   3  -6       15.01       10.99      6.18 o
   0   4  -6      307.69      323.81     26.35 o
   1   4  -6     1727.58     1678.66     24.61 o
   2   4  -6      111.47      106.76      6.70 o
   3   4  -6      713.78      696.47     15.38 o
   4   4  -6      410.13      370.43     11.44 o
   5   4  -6      187.75      199.07     11.56 o
   6   4  -6      324.48      316.12     19.90 o
   7   4  -6      109.87       93.95     12.81 o
   8   4  -6      293.40      288.99     19.63 o
   9   4  -6      569.84      553.64     26.62 o
  10   4  -6      302.67      300.56     20.48 o
  11   4  -6       74.03       81.30     12.41 o
  12   4  -6      127.68      131.07     14.17 o
  13   4  -6      213.66      208.85     17.19 o
  14   4  -6      380.07      397.93     22.69 o
  15   4  -6       14.52       20.15      9.75 o
  16   4  -6      624.24      609.83     26.03 o
  17   4  -6      112.34      111.84     12.26 o
  18   4  -6       54.03       73.92     10.34 o
  19   4  -6      155.62      144.95     11.44 o
  20   4  -6       69.67       86.29      9.13 o
   1   5  -6      314.42      296.54     13.63 o
   2   5  -6      339.84      349.71     16.29 o
   3   5  -6      481.36      475.92     17.44 o
   4   5  -6       22.83       25.52     10.49 o
   5   5  -6      641.95      604.39     27.22 o
   6   5  -6      901.83      894.70     33.33 o
   7   5  -6      509.02      529.57     25.64 o
   8   5  -6       63.23       68.23     11.41 o
   9   5  -6      173.06      159.24     14.89 o
  10   5  -6      370.78      372.40     21.43 o
  11   5  -6       40.60       45.07     10.52 o
  12   5  -6      280.70      288.39     18.47 o
  13   5  -6       59.06       69.70     10.81 o
  14   5  -6      206.60      202.65     15.35 o
  15   5  -6      223.44      214.81     15.17 o
  16   5  -6       14.19       41.03      8.63 o
  17   5  -6      102.93      128.63     10.92 o
  18   5  -6      193.45      224.49     12.44 o
   0   6  -6        2.44       -3.36      8.49 o
   1   6  -6     1502.27     1472.78     30.07 o
   2   6  -6       35.50       36.75      6.91 o
   3   6  -6      261.06      277.95     18.33 o
   4   6  -6      285.08      264.45     17.90 o
   5   6  -6      558.04      559.85     25.07 o
   6   6  -6       53.19       60.45      8.57 o
   7   6  -6      166.59      159.24     11.28 o
   8   6  -6       63.89       51.26      9.43 o
   9   6  -6      598.38      610.56     24.99 o
  10   6  -6      169.88      158.20     13.17 o
  11   6  -6      467.81      498.93     21.48 o
  12   6  -6       50.58       58.31      9.23 o
  13   6  -6      949.78     1071.05     30.43 o
  14   6  -6        9.41        9.44      6.19 o
  15   6  -6      122.99      152.20     10.36 o
   2   7  -6      116.80      102.50     11.13 o
   3   7  -6      351.54      412.49     19.76 o
   4   7  -6       19.86       32.84      8.25 o
   5   7  -6      485.78      506.93     20.97 o
   6   7  -6      306.91      311.90     11.37 o
   7   7  -6      224.84      244.27     10.08 o
   8   7  -6      344.00      378.16     11.95 o
   9   7  -6      199.40      199.16     10.39 o
  10   7  -6      187.06      173.05      7.97 o
  11   7  -6      140.96      141.24      6.97 o
   2   0  -5     6157.71     6605.30     77.26 o
   4   0  -5      494.58      442.76     14.91 o
   6   0  -5       44.67       49.44      9.19 o
   8   0  -5      129.82      114.02     12.92 o
  18   0  -5      481.69      462.39     22.14 o
  20   0  -5      120.51      118.89     12.49 o
  22   0  -5      721.73      668.60     23.95 o
  24   0  -5      332.48      353.79     15.25 o
   0   1  -5      699.26      698.01     27.85 o
   1   1  -5     4207.64     4276.85     58.38 o
   2   1  -5      228.36      234.79     12.04 o
   3   1  -5      419.37      419.52     15.73 o
   4   1  -5       22.83       15.62      6.25 o
   5   1  -5     1191.57     1231.79     38.72 o
   6   1  -5      193.02      202.20     16.45 o
   7   1  -5      776.17      788.86     31.52 o
   8   1  -5       87.45       92.77     12.81 o
   9   1  -5     1203.52     1250.56     41.89 o
  10   1  -5       61.25       48.01     11.23 o
  11   1  -5      419.19      441.91     25.89 o
  17   1  -5      324.12      291.13     18.42 o
  18   1  -5      220.49      216.05     15.90 o
  19   1  -5      114.71      101.55      8.24 o
  20   1  -5      103.68      106.64      9.07 o
  21   1  -5      199.12      200.63     10.17 o
  22   1  -5        1.27        9.47      5.11 o
  23   1  -5       34.22       31.41      5.17 o
  24   1  -5       70.34       70.82      5.72 o
   1   2  -5      307.40      293.31     16.99 o
   2   2  -5      749.65      682.22     20.72 o
   3   2  -5     1503.05     1527.22     32.21 o
   4   2  -5      141.72      132.30     10.57 o
   5   2  -5     1326.51     1313.51     30.51 o
   6   2  -5      546.39      533.21     26.53 o
   7   2  -5     2806.28     2881.74     68.88 o
   8   2  -5      198.54      185.11     17.41 o
   9   2  -5      655.92      670.83     31.52 o
  10   2  -5      730.73      770.91     34.54 o
  11   2  -5      709.62      672.78     32.66 o
  16   2  -5      378.94      375.57     20.25 o
  17   2  -5       65.31       45.28      9.99 o
  18   2  -5       24.28       39.43      8.75 o
  19   2  -5       25.61       21.80      9.37 o
  20   2  -5       42.02       36.14      8.84 o
  21   2  -5      135.92      147.90     16.06 o
  22   2  -5        0.25       11.36      4.70 o
  23   2  -5      417.64      425.29     10.25 o
  24   2  -5       52.81       53.60      4.24 o
   0   3  -5     3781.75     3720.29     80.52 o
   1   3  -5      571.64      551.86     19.49 o
   2   3  -5     1467.90     1378.42     31.52 o
   3   3  -5      644.71      601.17     20.53 o
   4   3  -5      359.20      328.70     15.87 o
   5   3  -5      352.25      348.10     30.08 o
   6   3  -5      481.48      471.07     32.37 o
   7   3  -5      841.49      833.20     25.92 o
   8   3  -5       89.44      119.52     15.14 o
   9   3  -5      548.35      613.20     30.97 o
  10   3  -5       49.75       60.59     13.38 o
  11   3  -5      264.87      257.96     21.00 o
  12   3  -5     1334.07     1332.78     31.75 o
  13   3  -5      306.78      281.80     20.05 o
  14   3  -5      420.39      404.29     23.15 o
  15   3  -5        8.92        8.10      7.29 o
  16   3  -5      151.59      142.87     10.23 o
  17   3  -5      692.60      642.24     21.76 o
  18   3  -5      661.40      587.41     18.62 o
  19   3  -5        6.72       22.93     12.33 o
  20   3  -5       59.03       73.06      7.66 o
  21   3  -5      113.51      112.89      8.17 o
  22   3  -5        9.62       16.00      7.66 o
  23   3  -5       78.27       76.20      6.19 o
   1   4  -5      683.10      700.76     24.52 o
   2   4  -5      290.81      298.14     15.23 o
   3   4  -5      736.08      718.53     29.60 o
   4   4  -5      228.27      189.65     14.87 o
   5   4  -5      777.32      747.04     30.16 o
   6   4  -5      919.72      863.84     26.37 o
   7   4  -5      434.01      405.11     18.47 o
   8   4  -5      988.69      931.44     24.57 o
   9   4  -5      179.60      166.51     12.82 o
  10   4  -5      215.59      176.62     13.22 o
  11   4  -5      487.51      462.39     18.56 o
  12   4  -5      211.33      204.40     17.05 o
  13   4  -5        1.24        3.05      5.73 o
  14   4  -5      420.74      395.25     15.42 o
  15   4  -5      272.90      264.56     12.95 o
  16   4  -5       73.23       73.02     10.47 o
  17   4  -5       35.22       27.61      6.29 o
  18   4  -5      357.22      348.13     13.51 o
  19   4  -5      110.42      123.65     16.96 o
  20   4  -5      110.60      140.65      8.35 o
  21   4  -5      170.47      157.39     14.50 o
  22   4  -5      527.65      558.21     13.16 o
   0   5  -5      499.55      512.23     37.29 o
   1   5  -5     1015.71      984.79     18.01 o
   2   5  -5      257.09      225.81      8.77 o
   3   5  -5      229.79      195.51      8.34 o
   4   5  -5     1079.62     1043.02     18.91 o
   5   5  -5      494.47      499.58     13.15 o
   6   5  -5       87.93       68.52      6.97 o
   7   5  -5       10.63        8.63      5.01 o
   8   5  -5      906.85      920.44     33.89 o
   9   5  -5      822.09      764.09     30.78 o
  10   5  -5      297.67      287.76     19.27 o
  11   5  -5      420.54      439.90     15.70 o
  12   5  -5       39.55       52.52     15.94 o
  13   5  -5      533.75      535.24     17.07 o
  14   5  -5       55.40       61.59      7.70 o
  15   5  -5      369.41      357.29     13.88 o
  16   5  -5      386.90      414.30     14.38 o
  17   5  -5       79.57       84.93      7.48 o
  18   5  -5        5.81        8.23      4.74 o
  19   5  -5      162.16      160.40      8.07 o
  20   5  -5       76.55       79.02      5.83 o
   1   6  -5      435.42      406.78     15.36 o
   2   6  -5      198.04      201.61      9.36 o
   3   6  -5      258.12      244.26      9.93 o
   4   6  -5       27.77       46.50     10.42 o
   5   6  -5      762.91      725.50     29.14 o
   6   6  -5       69.14       88.15     11.69 o
   7   6  -5     1221.90     1270.51     39.44 o
   8   6  -5       67.76       66.55     11.09 o
   9   6  -5      163.89      166.79     14.77 o
  10   6  -5      299.05      266.18     17.60 o
  11   6  -5        3.71        0.45      7.50 o
  12   6  -5      120.25      105.04     11.89 o
  13   6  -5      217.00      215.31     15.04 o
  14   6  -5       82.17       88.82     10.47 o
  15   6  -5      478.82      529.62     21.19 o
  16   6  -5       88.24       85.98      9.22 o
  17   6  -5      163.80      195.55     11.34 o
   0   7  -5      133.89      136.35     13.13 o
   1   7  -5      215.71      216.07     22.18 o
   2   7  -5      429.82      432.92     14.95 o
   3   7  -5       54.39       67.05      7.58 o
   4   7  -5      252.55      251.80     11.79 o
   5   7  -5       87.48       72.25     13.88 o
   6   7  -5      115.54      121.52      8.80 o
   7   7  -5      185.06      190.02     23.07 o
   8   7  -5      384.58      373.21     13.71 o
   9   7  -5      331.00      332.27     19.25 o
  10   7  -5      444.50      425.87     21.30 o
  11   7  -5       26.00       16.01      8.06 o
  12   7  -5       41.28       30.90      8.57 o
  13   7  -5       98.23       95.18     10.75 o
  14   7  -5      233.75      251.49     14.63 o
   1   8  -5      141.12      155.13     11.10 o
   2   8  -5      568.13      603.61     21.43 o
   3   8  -5       17.86       15.53      6.42 o
   4   8  -5       75.74      106.97     10.55 o
   5   8  -5       35.67       47.14      8.46 o
   6   8  -5      652.18      719.35     23.98 o
   7   8  -5       71.52       64.68      8.92 o
   8   8  -5      632.28      654.56     22.20 o
   9   8  -5       31.58       27.97      7.43 o
   0   0  -4     4521.70     4775.76     80.01 o
   2   0  -4     1176.60     1213.10     22.59 o
   4   0  -4     2986.95     3029.86     58.08 o
   6   0  -4      196.56      187.73     13.79 o
   8   0  -4     7441.71     7627.65    123.08 o
  18   0  -4      631.04      606.99     25.87 o
  20   0  -4     1084.13     1052.37     34.87 o
  22   0  -4      483.27      456.64     22.38 o
  24   0  -4       36.05       41.40      9.67 o
  26   0  -4      156.86      151.55     10.74 o
   1   1  -4      699.25      730.96     18.26 o
   2   1  -4      533.33      541.00     15.88 o
   3   1  -4      101.43      105.03     11.89 o
   4   1  -4     3177.54     3342.27     65.26 o
   5   1  -4      543.06      577.32     23.68 o
   6   1  -4     3727.56     3915.20     74.67 o
   7   1  -4     1348.01     1409.98     40.11 o
   8   1  -4      308.17      285.53     18.34 o
   9   1  -4      782.58      831.80     31.50 o
  10   1  -4      476.85      521.03     25.77 o
  11   1  -4      321.16      339.40     21.48 o
  17   1  -4      708.10      699.31     28.18 o
  18   1  -4      676.68      648.90     27.25 o
  19   1  -4     1556.07     1547.16     43.67 o
  20   1  -4       34.68       36.46      6.67 o
  21   1  -4      608.58      548.60     17.32 o
  22   1  -4      151.87      121.05      8.89 o
  23   1  -4       85.10       76.62      7.48 o
  24   1  -4       53.21       48.65      6.58 o
  25   1  -4       11.23        6.58      9.49 o
  26   1  -4       18.98       15.01      4.36 o
   0   2  -4     1891.67     1964.16     48.10 o
   1   2  -4      457.14      458.78     15.52 o
   2   2  -4      146.70      162.00     10.29 o
   3   2  -4      463.15      455.20     21.85 o
   4   2  -4      540.28      514.89     23.64 o
   5   2  -4     1352.41     1354.13     39.88 o
   6   2  -4      522.94      600.89     26.46 o
   7   2  -4      156.32      170.27     15.34 o
   8   2  -4      803.75      762.17     30.88 o
   9   2  -4      943.75      954.12     35.50 o
  10   2  -4      158.32      172.71     16.54 o
  11   2  -4      897.45      939.63     36.99 o
  16   2  -4       84.54       75.66     11.14 o
  17   2  -4     1895.90     1849.74     48.45 o
  18   2  -4       62.24       51.24     11.51 o
  19   2  -4       12.02        3.32      7.88 o
  20   2  -4       11.40       11.48      9.57 o
  21   2  -4      127.58      110.17      9.38 o
  22   2  -4      153.79      154.68     14.87 o
  23   2  -4      239.30      231.98     10.69 o
  24   2  -4       20.30       13.31      5.00 o
  25   2  -4      130.23      137.47      7.71 o
   1   3  -4      236.61      234.08     12.23 o
   2   3  -4      375.46      386.09     15.20 o
   3   3  -4       92.04      105.79      9.51 o
   4   3  -4     4106.45     4184.65     61.54 o
   5   3  -4     1146.23     1183.68     38.54 o
   6   3  -4     3330.23     3261.74     71.56 o
   7   3  -4       31.12       37.23     11.37 o
   8   3  -4      702.11      687.80     30.51 o
   9   3  -4      857.46      870.33     35.04 o
  10   3  -4      340.83      341.16     22.61 o
  11   3  -4     1402.86     1468.74     48.80 o
  12   3  -4      469.13      484.08     27.89 o
  15   3  -4      277.38      261.53     17.92 o
  16   3  -4      386.80      334.28     19.86 o
  17   3  -4      206.73      176.67     15.42 o
  18   3  -4      786.70      753.79     30.06 o
  19   3  -4      223.87      189.21     16.09 o
  20   3  -4       65.23       62.95     10.76 o
  21   3  -4      181.65      210.33     16.51 o
  22   3  -4       33.12       40.74      9.80 o
  23   3  -4      146.06      168.12      7.84 o
  24   3  -4      190.87      185.93     12.26 o
  25   3  -4       35.02       36.21      4.32 o
   0   4  -4     6211.08     5995.02    109.37 o
   1   4  -4      100.00       89.20      8.98 o
   2   4  -4     2913.65     2807.33     46.67 o
   3   4  -4     1059.56     1067.19     26.74 o
   4   4  -4       90.59       90.73     16.87 o
   5   4  -4      225.44      207.90     12.95 o
   6   4  -4      312.21      304.23     15.46 o
   7   4  -4      224.27      218.74     18.18 o
   8   4  -4      831.09      844.96     34.97 o
   9   4  -4      589.70      568.03     29.12 o
  10   4  -4      717.89      760.09     34.16 o
  11   4  -4        3.25       -2.32      9.58 o
  12   4  -4      666.66      642.63     28.06 o
  13   4  -4      270.60      246.46     22.63 o
  14   4  -4      152.09      152.27     10.58 o
  15   4  -4      209.50      198.52     11.75 o
  16   4  -4      150.67      127.23     10.93 o
  17   4  -4      123.75      119.34     18.00 o
  18   4  -4      159.42      164.46     10.90 o
  19   4  -4       91.39       98.95      9.10 o
  20   4  -4      214.57      196.86     16.02 o
  21   4  -4      490.31      489.28     15.34 o
  22   4  -4       81.39       72.09     12.14 o
  23   4  -4      258.34      243.19     13.22 o
   1   5  -4      396.70      410.02     23.29 o
   2   5  -4     1523.52     1437.77     55.01 o
   3   5  -4      246.21      224.18     12.98 o
   4   5  -4     1722.79     1614.09     35.27 o
   5   5  -4      362.74      384.54     16.84 o
   6   5  -4      144.18      134.99     20.03 o
   7   5  -4      364.70      361.21     17.05 o
   8   5  -4       57.18       48.78      8.39 o
   9   5  -4      462.00      442.39     12.05 o
  10   5  -4      128.74      115.28      7.39 o
  11   5  -4      303.35      292.81     13.96 o
  12   5  -4        2.17        1.47      5.72 o
  13   5  -4      309.60      296.75     13.33 o
  14   5  -4     1200.41     1160.33     26.46 o
  15   5  -4       46.29       42.39      7.15 o
  16   5  -4      652.57      636.93     18.99 o
  17   5  -4      798.00      735.79     20.03 o
  18   5  -4       41.65       49.33      7.23 o
  19   5  -4      416.51      425.85     14.01 o
  20   5  -4      138.86      144.19      8.20 o
  21   5  -4      524.48      565.62     20.39 o
  22   5  -4      101.13      122.30      9.68 o
   0   6  -4      214.39      227.73     15.05 o
   1   6  -4      295.76      302.54     10.72 o
   2   6  -4       52.97       56.82      5.74 o
   3   6  -4        4.57        3.70      4.17 o
   4   6  -4       44.55       37.16      6.77 o
   5   6  -4        8.44        0.24      6.41 o
   6   6  -4       39.80       46.54      9.11 o
   7   6  -4      591.88      605.69     25.78 o
   8   6  -4      376.31      366.03     20.01 o
   9   6  -4      531.03      477.06     23.08 o
  10   6  -4      427.76      407.52     21.20 o
  11   6  -4      156.93      167.49     14.45 o
  12   6  -4       46.09       48.73     10.67 o
  13   6  -4     1131.99     1071.51     34.15 o
  14   6  -4        0.68        0.59      8.00 o
  15   6  -4      671.70      682.62     26.05 o
  16   6  -4       78.65       81.05     10.99 o
  17   6  -4      131.55      149.09     12.53 o
  18   6  -4       22.32       10.34      7.17 o
  20   6  -4       20.25       32.53      6.69 o
   1   7  -4       29.51     6601.56   5247.82 o
   2   7  -4     1470.00     1487.94     29.79 o
   3   7  -4      259.49      248.49     17.97 o
   4   7  -4     1707.04     1729.36     47.22 o
   5   7  -4      900.02      878.39     32.93 o
   6   7  -4      119.72      103.19     13.98 o
   7   7  -4      385.16      359.63     21.11 o
   8   7  -4      136.79      135.84     14.86 o
   9   7  -4      158.34      159.32     15.21 o
  10   7  -4      202.64      221.12     17.00 o
  11   7  -4      430.67      427.91     23.02 o
  12   7  -4        7.39        1.85      9.30 o
  13   7  -4       29.72       32.22     10.05 o
  14   7  -4      199.21      207.68     14.98 o
  15   7  -4        4.55       -0.71      7.42 o
  16   7  -4      402.03      428.02     18.47 o
  17   7  -4       48.52       57.42      8.16 o
   0   8  -4     2129.22     2263.34     51.34 o
   1   8  -4      386.02      359.84     13.20 o
   2   8  -4     2070.24     2108.70     62.09 o
   3   8  -4       35.94       36.09      9.18 o
   4   8  -4       56.37       60.22     10.84 o
   5   8  -4       44.70       46.96     10.23 o
   6   8  -4       95.48       85.42     11.40 o
   7   8  -4        3.93        9.15      8.12 o
   8   8  -4      190.01      170.92     13.78 o
   9   8  -4       19.34       17.64      8.33 o
  10   8  -4      526.59      527.80     21.65 o
  11   8  -4       38.58       23.10      7.83 o
  12   8  -4     1014.71     1133.25     30.20 o
   1   9  -4       58.79       52.54      7.85 o
   2   9  -4       42.31       57.38      8.40 o
   3   9  -4      136.11      136.67     10.35 o
   4   9  -4      216.92      227.12     12.77 o
   2   0  -3    10828.03    11747.21     93.09 o
   4   0  -3     1883.01     1988.47     55.55 o
   6   0  -3       93.31      109.67     10.37 o
   8   0  -3      847.45      939.17     29.02 o
  10   0  -3     3186.75     3140.88     58.25 o
  12   0  -3     1482.92     1384.02     36.38 o
  20   0  -3      651.87      614.40     20.01 o
  22   0  -3      418.28      404.00     21.85 o
  24   0  -3      212.43      197.03     10.05 o
  26   0  -3       44.53       77.84      9.95 o
   0   1  -3     6863.76     7340.76     83.65 o
   1   1  -3     1323.18     1353.07     30.44 o
   2   1  -3     1561.62     1746.43     26.53 o
   3   1  -3     2270.99     2417.83     26.91 o
   4   1  -3      374.74      432.40     15.94 o
   5   1  -3     6273.57     7005.54    105.20 o
   6   1  -3     1260.58     1352.54     23.39 o
   7   1  -3     1008.13     1000.29     18.83 o
   8   1  -3      278.66      300.28     11.71 o
   9   1  -3     2217.60     2286.39     34.14 o
  10   1  -3      249.25      264.26     11.08 o
  11   1  -3     3056.59     3277.90     61.56 o
  12   1  -3      268.21      277.21     15.78 o
  13   1  -3     1122.45     1167.79     33.93 o
  14   1  -3      271.91      269.21     16.98 o
  15   1  -3       86.87       70.93     10.11 o
  16   1  -3      434.79      430.23     21.95 o
  17   1  -3      342.72      352.14     20.53 o
  18   1  -3     1027.04      993.52     35.01 o
  19   1  -3       93.51      103.40     14.88 o
  20   1  -3      234.55      195.68     11.73 o
  21   1  -3      302.93      298.88     14.21 o
  22   1  -3        5.96        1.51      4.75 o
  23   1  -3      405.34      371.72     11.50 o
  24   1  -3      121.49      133.22      7.28 o
  25   1  -3      546.69      590.25     17.62 o
  26   1  -3      302.82      292.86     10.94 o
  27   1  -3      245.06      249.02     11.80 o
   3   2  -3     1505.60     1639.88     39.35 o
   4   2  -3      588.39      620.93     19.12 o
   5   2  -3     1370.31     1426.99     33.40 o
   6   2  -3     1097.56     1203.92     44.28 o
   7   2  -3      362.34      341.29     20.88 o
   8   2  -3      762.01      838.68     18.40 o
   9   2  -3     1261.62     1402.93     25.69 o
  10   2  -3      319.48      319.82     12.14 o
  11   2  -3     6836.76     7302.23     84.65 o
  12   2  -3      645.33      663.58     24.43 o
  13   2  -3     1246.00     1347.11     37.40 o
  14   2  -3      176.09      174.70     14.13 o
  15   2  -3      420.74      419.49     21.38 o
  16   2  -3      187.45      197.05     15.62 o
  17   2  -3     1125.37     1048.76     35.41 o
  18   2  -3      232.97      220.03      9.75 o
  19   2  -3      287.25      288.14     12.85 o
  20   2  -3      191.73      175.70      9.23 o
  21   2  -3      735.27      724.63     23.48 o
  22   2  -3       24.04       27.19      5.63 o
  23   2  -3      481.91      478.30     16.87 o
  24   2  -3      139.43      115.71      7.42 o
  25   2  -3      249.07      249.43     10.75 o
  26   2  -3       38.56       35.34      5.57 o
  27   2  -3      139.38      126.58      6.85 o
   0   3  -3     2747.18     2648.58     56.25 o
   1   3  -3      400.79      372.02     13.30 o
   2   3  -3     2387.44     2447.42     37.86 o
   3   3  -3      442.18      457.27     25.09 o
   4   3  -3     2473.81     2577.98     88.70 o
   5   3  -3      253.66      247.76     11.10 o
   6   3  -3      679.94      693.81     18.14 o
   7   3  -3       68.34       74.38      7.51 o
   8   3  -3      309.78      332.79     13.45 o
   9   3  -3      298.51      300.69     13.39 o
  10   3  -3      104.95      112.93      6.90 o
  11   3  -3      673.12      698.80     15.84 o
  12   3  -3     1806.93     1856.29     44.89 o
  13   3  -3       74.47       80.54     11.13 o
  14   3  -3     1157.81     1110.78     34.78 o
  15   3  -3      261.55      260.73     17.10 o
  16   3  -3        1.86       14.49      9.06 o
  17   3  -3     1598.02     1500.79     25.25 o
  18   3  -3      919.61      883.95     19.13 o
  19   3  -3      402.05      401.45     13.00 o
  20   3  -3      130.10      127.89     10.11 o
  21   3  -3       86.12       74.95      8.82 o
  22   3  -3       85.67       66.34     12.38 o
  23   3  -3       66.78       54.82      7.35 o
  24   3  -3        3.32        3.20      5.44 o
  25   3  -3      120.70      109.02      6.23 o
  26   3  -3      362.27      366.52     13.51 o
   1   4  -3     1808.07     1968.31     34.46 o
   2   4  -3      404.55      398.66     14.70 o
   3   4  -3     2896.39     2897.23     44.87 o
   4   4  -3     1391.46     1356.49     28.59 o
   5   4  -3      165.86      154.09      9.64 o
   6   4  -3     1607.16     1561.13     31.42 o
   7   4  -3      372.31      410.05     15.12 o
   8   4  -3     1299.79     1314.64     37.22 o
   9   4  -3      115.00      118.02      9.73 o
  10   4  -3       14.20       -1.05      6.10 o
  11   4  -3      480.45      444.04     21.27 o
  12   4  -3      456.74      443.75     23.62 o
  13   4  -3       37.78       48.34     10.80 o
  14   4  -3      663.62      613.75     25.58 o
  15   4  -3      327.53      309.42     10.98 o
  16   4  -3      180.00      166.57      8.71 o
  17   4  -3        7.27        5.43      6.69 o
  18   4  -3      288.33      297.78     12.52 o
  19   4  -3       64.82       72.82      8.50 o
  20   4  -3      277.43      286.94     16.22 o
  21   4  -3       22.18       21.65      5.06 o
  22   4  -3      265.84      290.14     11.71 o
  23   4  -3      121.29      124.19      6.86 o
  24   4  -3      296.71      298.77     12.93 o
  25   4  -3       48.08       46.84      4.35 o
   0   5  -3      191.57      208.77     16.24 o
   1   5  -3      698.35      719.85     20.30 o
   2   5  -3      234.69      211.22     11.57 o
   3   5  -3      966.61      959.02     24.19 o
   4   5  -3     3179.48     3154.94     82.17 o
   5   5  -3      164.36      177.87     11.28 o
   6   5  -3      306.41      315.69     11.57 o
   7   5  -3      489.33      482.66     14.49 o
   8   5  -3     2113.39     2105.36     44.94 o
   9   5  -3     1057.56     1093.66     27.66 o
  10   5  -3     1851.68     1951.38     51.88 o
  11   5  -3     1249.19     1305.79     41.62 o
  12   5  -3        2.85       -2.76      6.02 o
  13   5  -3      885.18      850.76     22.77 o
  14   5  -3       66.80       52.51     10.71 o
  15   5  -3      297.29      313.95     13.77 o
  16   5  -3      122.31      112.15     15.52 o
  17   5  -3       25.06       27.50      6.91 o
  18   5  -3      349.51      355.23     14.50 o
  19   5  -3       25.42       15.57      6.50 o
  20   5  -3      212.60      220.94      8.84 o
  21   5  -3        8.44        9.48      4.32 o
  22   5  -3      196.66      191.38     13.37 o
  23   5  -3      249.24      274.86     25.79 o
   7   6  -3      832.05      781.86     28.36 o
   8   6  -3      373.17      387.86     20.41 o
   9   6  -3      709.68      702.42     16.15 o
  10   6  -3       79.51       77.96      6.40 o
  11   6  -3       69.85       70.91      6.22 o
  12   6  -3      581.63      530.56     15.98 o
  13   6  -3      294.74      296.90     13.18 o
  14   6  -3       88.72       85.56      8.52 o
  15   6  -3      699.97      740.61     16.94 o
  16   6  -3      121.96      122.69      7.35 o
  17   6  -3      348.64      354.47     12.59 o
  18   6  -3       89.50       92.13      7.13 o
  19   6  -3      219.20      239.23      8.37 o
  20   6  -3       16.00        7.56      6.35 o
  21   6  -3      359.31      393.80     11.36 o
   0   7  -3      153.31      148.35     14.74 o
   1   7  -3      230.44      242.60     24.73 o
   2   7  -3      721.20      697.94     20.36 o
   3   7  -3      279.20      264.33     12.97 o
   4   7  -3      492.40      466.14     16.49 o
   5   7  -3      945.31      908.50     19.07 o
   6   7  -3      125.36      115.28      8.99 o
   7   7  -3       77.87       85.21      8.17 o
   8   7  -3      899.67      883.80     33.36 o
   9   7  -3      110.00      122.52      9.52 o
  10   7  -3      532.91      528.60     17.32 o
  11   7  -3      203.56      208.71     11.65 o
  12   7  -3      200.42      216.56     12.68 o
  13   7  -3      107.99      128.74     20.62 o
  14   7  -3      133.70      138.21     14.48 o
  15   7  -3      100.87       93.23      9.21 o
  16   7  -3      129.64      139.39      8.00 o
  17   7  -3      427.87      445.17     12.61 o
  18   7  -3      115.63      118.05      6.42 o
   1   8  -3       92.20       98.14      8.96 o
   2   8  -3      626.48      605.75     18.40 o
   3   8  -3       50.30       61.80      7.99 o
   4   8  -3     1012.07     1015.70     23.87 o
   5   8  -3       88.62      101.09      8.85 o
   6   8  -3     1377.63     1401.26     41.18 o
   7   8  -3      144.38      160.81     15.15 o
   8   8  -3      442.61      436.03     22.18 o
   9   8  -3       23.80       28.44      9.59 o
  10   8  -3      185.28      185.57     14.78 o
  11   8  -3       37.65       24.76      9.31 o
  12   8  -3      527.07      575.90     22.52 o
  13   8  -3        7.14       23.87      8.32 o
  14   8  -3       81.61       72.68      8.53 o
   0   9  -3       55.13       77.77     10.17 o
   1   9  -3      394.50      419.93     26.30 o
   2   9  -3      162.91      183.11     13.84 o
   3   9  -3      284.74      297.50     16.36 o
   4   9  -3       73.23       89.64     10.36 o
   5   9  -3      250.06      259.81     15.23 o
   6   9  -3        9.72       12.68      7.75 o
   7   9  -3       47.99       40.85      7.85 o
   8   9  -3      261.12      262.34     14.37 o
   0   0  -2    31964.13    32326.56    417.34 o
   2   0  -2     3924.90     4208.39     52.82 o
   4   0  -2    23109.60    24686.62    202.90 o
   6   0  -2    15567.49    16841.04    124.00 o
   8   0  -2     3874.96     4043.51     46.52 o
  10   0  -2     2231.92     2390.39     34.01 o
  12   0  -2     1604.89     1711.17     29.41 o
  14   0  -2     1411.54     1475.61     33.48 o
  16   0  -2     1200.17     1245.06     50.99 o
  20   0  -2      607.91      577.97     19.47 o
  22   0  -2     1283.51     1206.42     19.45 o
  24   0  -2     1032.38     1011.42     19.31 o
  26   0  -2      556.79      570.52     18.12 o
  28   0  -2       81.47       86.15      6.04 o
   1   1  -2     3098.03     3523.40     62.24 o
   2   1  -2     1679.30     1825.47     54.97 o
   3   1  -2     2738.60     2932.06     30.59 o
   4   1  -2     4895.81     5201.56     43.78 o
   5   1  -2     8979.09     9533.41    105.50 o
   6   1  -2      566.13      612.76     22.49 o
   7   1  -2     5123.06     5278.10    111.59 o
   8   1  -2     1044.07     1098.46     33.97 o
   9   1  -2     1702.95     1914.84     40.51 o
  10   1  -2     1109.04     1212.51     52.89 o
  11   1  -2      275.32      257.67     13.91 o
  12   1  -2      766.69      834.60     23.41 o
  13   1  -2     1143.75     1125.96     47.41 o
  14   1  -2      233.94      268.98     12.32 o
  15   1  -2     1695.01     1631.72     31.94 o
  16   1  -2       52.45       52.43      7.91 o
  17   1  -2       82.79       79.55      8.70 o
  18   1  -2      542.83      511.06     19.26 o
  19   1  -2      160.83      158.68     18.00 o
  20   1  -2      724.31      662.55     11.58 o
  21   1  -2       12.55       14.62      4.11 o
  22   1  -2      113.23      107.69      6.09 o
  23   1  -2      245.66      233.87     10.05 o
  24   1  -2      411.57      368.12      9.19 o
  25   1  -2       16.10       19.87      3.78 o
  26   1  -2       23.49       10.95      7.10 o
  27   1  -2      127.39      135.02      5.51 o
  28   1  -2      118.15      118.29      5.50 o
   0   2  -2     3005.03     3258.79     46.97 o
   1   2  -2     7865.51     8446.26     76.22 o
   2   2  -2       28.42       38.40      3.56 o
   3   2  -2     3486.95     3727.86     39.26 o
   4   2  -2     1345.35     1378.46     29.47 o
   5   2  -2      682.18      757.14     25.48 o
   6   2  -2      831.78      962.75     17.39 o
   7   2  -2     2945.62     3148.55     30.49 o
   8   2  -2     2904.86     3199.97     33.75 o
   9   2  -2     2354.48     2501.06     29.08 o
  10   2  -2     4821.30     5352.10     51.78 o
  11   2  -2     8396.57     8770.22     93.61 o
  12   2  -2      393.12      467.83     14.45 o
  13   2  -2      316.71      306.50     12.27 o
  14   2  -2      201.84      181.82     13.85 o
  15   2  -2       40.45       38.71      9.54 o
  16   2  -2      386.29      392.29     20.91 o
  17   2  -2      496.12      475.06     17.66 o
  18   2  -2      393.05      361.74     15.78 o
  19   2  -2      107.02      112.46      6.04 o
  20   2  -2      120.02      127.15      6.28 o
  21   2  -2      189.89      185.01     11.37 o
  22   2  -2      136.73      133.12      8.23 o
  23   2  -2      120.49      106.10      9.51 o
  24   2  -2        7.24       17.83      6.83 o
  25   2  -2      234.92      225.47     13.95 o
  26   2  -2       21.86       20.50      5.75 o
  27   2  -2       71.62       72.75      4.98 o
   1   3  -2      636.43      678.27     14.00 o
   2   3  -2     1142.64     1155.66     33.67 o
   3   3  -2     3318.24     3468.65     90.07 o
   4   3  -2     1052.62     1245.54     24.46 o
   5   3  -2     5921.28     6477.87     72.10 o
   6   3  -2      429.93      442.90     27.34 o
   7   3  -2      946.63      964.28     15.99 o
   8   3  -2      951.81      996.31     16.84 o
   9   3  -2        2.56        3.39      5.18 o
  10   3  -2     1497.89     1570.91     23.34 o
  11   3  -2      703.31      686.84     17.84 o
  12   3  -2      778.04      787.76     30.02 o
  13   3  -2      227.10      201.49     10.71 o
  14   3  -2      111.25      101.40      8.52 o
  15   3  -2      337.58      331.95     14.00 o
  16   3  -2      195.85      192.40     15.33 o
  17   3  -2      461.25      417.68     22.18 o
  18   3  -2      158.27      144.66      6.59 o
  19   3  -2       37.51       29.95      4.43 o
  20   3  -2      604.37      576.88     13.30 o
  21   3  -2       80.43       76.19      8.84 o
  22   3  -2      202.71      199.05     13.09 o
  23   3  -2       60.06       60.85      8.34 o
  24   3  -2      235.04      243.81     23.86 o
  25   3  -2       57.17       60.81      7.60 o
  26   3  -2      174.76      183.38     12.36 o
  27   3  -2       84.68       96.03      5.91 o
   0   4  -2     1491.21     1586.69     38.84 o
   1   4  -2      445.61      500.16     14.47 o
   2   4  -2      215.21      224.36     13.59 o
   3   4  -2      600.07      646.18     13.68 o
   4   4  -2      615.66      665.81     17.06 o
   5   4  -2      554.05      556.05     15.94 o
   6   4  -2     1268.05     1332.36     26.34 o
   7   4  -2       68.36       65.06      5.51 o
   8   4  -2      267.58      289.11      9.58 o
   9   4  -2      148.86      147.92      9.69 o
  10   4  -2       46.18       52.16      5.64 o
  11   4  -2      107.30       90.97      8.11 o
  12   4  -2      476.67      456.56     15.65 o
  13   4  -2      475.16      449.44     15.91 o
  14   4  -2     1158.00     1104.78     25.58 o
  15   4  -2        2.69        3.37      6.02 o
  16   4  -2      915.92      847.81     16.06 o
  17   4  -2      212.61      198.97      9.32 o
  18   4  -2      390.43      382.68     12.67 o
  19   4  -2      345.19      354.95     12.20 o
  20   4  -2      348.71      366.00     15.51 o
  21   4  -2      396.79      413.14     15.63 o
  22   4  -2      109.65      121.26      9.51 o
  23   4  -2       52.15       44.87      7.09 o
  24   4  -2      251.53      265.98     11.37 o
  25   4  -2       50.18       49.14      6.01 o
   4   5  -2      462.60      458.97     21.61 o
   5   5  -2     2956.69     2972.45     63.84 o
   6   5  -2      982.78      985.17     33.51 o
   7   5  -2     1779.23     1780.05     31.37 o
   8   5  -2      117.60      112.69      8.31 o
   9   5  -2      933.94      920.98     28.83 o
  10   5  -2     1320.78     1254.94     26.96 o
  11   5  -2      144.55      151.56     10.56 o
  12   5  -2      451.19      423.59     15.76 o
  13   5  -2      543.31      525.17     13.48 o
  14   5  -2      419.78      397.18     10.93 o
  15   5  -2      642.16      607.34     17.81 o
  16   5  -2      143.19      136.56      7.08 o
  17   5  -2      206.28      210.59      8.34 o
  18   5  -2      314.18      331.37     29.71 o
  19   5  -2      109.36      120.34     10.17 o
  20   5  -2      573.96      589.86     29.15 o
  21   5  -2      105.20      105.34      8.85 o
  22   5  -2      112.65      117.66      8.31 o
  23   5  -2        5.70        5.17      3.97 o
  24   5  -2      105.44      123.85      7.13 o
   6   6  -2      155.20      161.47     15.21 o
   7   6  -2      563.55      611.73     27.65 o
   8   6  -2      451.56      467.76     24.39 o
   9   6  -2     2590.26     2518.21     33.92 o
  10   6  -2     1631.52     1557.91     25.52 o
  11   6  -2     1344.72     1288.82     20.08 o
  12   6  -2       29.91       31.58      5.59 o
  13   6  -2       66.99       55.39      4.99 o
  14   6  -2       43.66       48.27      4.54 o
  15   6  -2      152.15      145.98      8.40 o
  16   6  -2      154.39      131.44      7.96 o
  17   6  -2      129.93      138.51      8.17 o
  18   6  -2       13.04       22.95      6.16 o
  19   6  -2       54.12       56.94      5.88 o
  20   6  -2       29.84       28.04      4.66 o
  21   6  -2       90.41      118.42      6.21 o
  22   6  -2       51.90       50.40      4.42 o
   1   7  -2      337.76      331.02     14.28 o
   2   7  -2      475.70      458.10     19.63 o
   3   7  -2     2882.09     2739.26     35.89 o
   4   7  -2      268.01      267.58     10.86 o
   5   7  -2     1405.19     1313.12     23.12 o
   6   7  -2      292.14      276.83     10.69 o
   7   7  -2      111.63      103.06      7.18 o
   8   7  -2      301.47      292.81     19.23 o
   9   7  -2      116.93      125.61      8.58 o
  10   7  -2      333.50      311.19     12.08 o
  11   7  -2      640.78      627.02     15.67 o
  12   7  -2      487.99      472.63     20.90 o
  13   7  -2        4.12       12.77      4.91 o
  14   7  -2      248.42      260.25     10.01 o
  15   7  -2      613.85      594.33     14.25 o
  16   7  -2      114.44      119.84      8.98 o
  17   7  -2      370.00      408.71     13.57 o
  18   7  -2       82.25       91.76      7.18 o
  19   7  -2      107.32      125.26      7.33 o
   0   8  -2      404.60      432.79     22.95 o
   1   8  -2        3.92       15.41      7.43 o
   2   8  -2       57.49       47.59      7.39 o
   3   8  -2       55.58       57.27      8.03 o
   4   8  -2      759.32      764.76     21.76 o
   5   8  -2      179.98      158.92     13.65 o
   6   8  -2       33.88       41.68      9.86 o
   7   8  -2       22.60       22.36      6.46 o
   8   8  -2      204.05      214.55      9.15 o
   9   8  -2       17.75       27.07      5.23 o
  10   8  -2       35.16       38.42      5.28 o
  11   8  -2       28.31       34.02      5.97 o
  12   8  -2      240.10      245.60      8.99 o
  13   8  -2      184.98      196.65      7.81 o
  14   8  -2      423.57      452.98     14.96 o
  15   8  -2       42.12       40.51      4.20 o
  16   8  -2      377.41      425.75     11.55 o
   1   9  -2      282.49      274.40     12.08 o
   2   9  -2       34.95       36.01     10.26 o
   3   9  -2      969.40      968.55     31.54 o
   4   9  -2       68.16       77.51     11.07 o
   5   9  -2      611.27      626.27     24.48 o
   6   9  -2      131.77      161.03     13.74 o
   7   9  -2      566.23      601.05     27.22 o
   8   9  -2        2.50        6.27      4.35 o
   9   9  -2       95.26       86.43      6.22 o
  10   9  -2      147.19      130.98     19.70 o
   2   0  -1     2351.95     2351.56     27.53 o
   4   0  -1     3815.22     4042.63     58.06 o
   6   0  -1    29135.11    30478.56    239.42 o
   8   0  -1     4366.93     4353.65     72.39 o
  10   0  -1     1561.96     1672.72     26.52 o
  12   0  -1     1222.01     1293.47     39.33 o
  14   0  -1      244.44      251.09     11.78 o
  16   0  -1       23.71       28.17      9.92 o
  18   0  -1     1721.08     1742.53     49.72 o
  20   0  -1     1413.77     1377.85     48.93 o
  22   0  -1     2308.06     2200.80     33.66 o
  24   0  -1      611.15      585.18     14.79 o
  26   0  -1        3.37        6.21      4.96 o
  28   0  -1      372.98      379.62     11.36 o
   0   1  -1     9819.08    10033.18     73.72 o
   1   1  -1     1398.20     1346.68     13.69 o
   2   1  -1      156.21      157.75      5.90 o
   3   1  -1     2058.96     2236.69     50.06 o
   4   1  -1     9372.20    10172.44     91.07 o
   5   1  -1     5423.31     5921.09     54.68 o
   6   1  -1    11384.93    12731.83     81.60 o
   7   1  -1     1201.94     1273.38     19.11 o
   8   1  -1     1973.93     2116.57     27.03 o
   9   1  -1      693.18      683.12     11.41 o
  10   1  -1     1199.11     1252.81     30.69 o
  11   1  -1     1141.08     1136.36     14.99 o
  12   1  -1      252.87      266.08      7.57 o
  13   1  -1      287.81      261.92      7.75 o
  14   1  -1      335.57      357.63     11.59 o
  15   1  -1     1809.89     1990.79     43.60 o
  16   1  -1      664.71      674.18     16.86 o
  17   1  -1      891.80      830.23     23.09 o
  18   1  -1      322.72      308.81     14.60 o
  19   1  -1       39.86       22.91      7.41 o
  20   1  -1      248.20      223.37      6.56 o
  21   1  -1      174.34      181.55      6.18 o
  22   1  -1      158.63      149.94      6.14 o
  23   1  -1       10.95        7.80      4.01 o
  24   1  -1      122.10      123.00      6.25 o
  25   1  -1       11.02       10.89      3.66 o
  26   1  -1      515.91      494.93      9.63 o
  27   1  -1      345.41      356.52      7.63 o
  28   1  -1       90.30       98.98      4.59 o
   1   2  -1      714.32      819.88     15.17 o
   2   2  -1     2717.94     2919.18     42.55 o
   3   2  -1     2744.28     3042.78     27.55 o
   4   2  -1      312.75      340.50      7.99 o
   5   2  -1     7838.46     8359.77     52.03 o
   6   2  -1     1436.88     1512.17     24.74 o
   7   2  -1     2761.09     2912.58     26.58 o
   8   2  -1     1926.40     2111.74     24.37 o
   9   2  -1     2565.74     2669.27     35.27 o
  10   2  -1      528.43      541.34     13.85 o
  11   2  -1      701.74      749.16     16.97 o
  12   2  -1      122.41      147.51      8.46 o
  13   2  -1     1720.25     1704.47     29.11 o
  14   2  -1      487.76      484.56     14.91 o
  15   2  -1     1612.92     1596.49     30.72 o
  16   2  -1      165.27      163.55      9.60 o
  17   2  -1      391.78      346.21     15.31 o
  18   2  -1      168.64      160.56     11.72 o
  19   2  -1     1087.69     1042.14     27.25 o
  20   2  -1      309.18      297.80      8.18 o
  21   2  -1      618.14      603.85     14.12 o
  22   2  -1       48.27       51.30      5.04 o
  23   2  -1      229.66      228.43      8.62 o
  24   2  -1       96.34       92.20      6.11 o
  25   2  -1      133.35      134.28      6.69 o
  26   2  -1        3.87        0.62      3.35 o
  27   2  -1       47.23       47.21      6.42 o
  28   2  -1       70.64       78.13      4.94 o
   0   3  -1      120.73      136.39      7.29 o
   1   3  -1      766.83      770.93     14.05 o
   2   3  -1       56.13       46.49      3.28 o
   3   3  -1       91.34       95.36      4.06 o
   4   3  -1     4731.01     4986.91     33.96 o
   5   3  -1     1110.76     1188.46     12.46 o
   6   3  -1       35.40       45.61      3.30 o
   7   3  -1      795.55      862.42     15.69 o
   8   3  -1     2014.77     2072.83     25.66 o
   9   3  -1      577.04      552.41     12.28 o
  10   3  -1     2089.24     2075.03     31.62 o
  11   3  -1     1600.26     1652.31     24.26 o
  12   3  -1       39.34       34.38      5.19 o
  13   3  -1      791.51      742.06     16.39 o
  14   3  -1      346.37      327.02     11.22 o
  15   3  -1      473.95      476.62     14.79 o
  16   3  -1      827.18      822.38     30.83 o
  17   3  -1      237.04      227.78     10.30 o
  18   3  -1      448.64      426.44     13.72 o
  19   3  -1      242.69      238.81      6.97 o
  20   3  -1      678.14      684.56     12.83 o
  21   3  -1      424.50      416.82     11.38 o
  22   3  -1      285.13      294.41      9.58 o
  23   3  -1       17.67       12.93      5.86 o
  24   3  -1       33.20       43.23      5.59 o
  25   3  -1      162.70      174.76      7.98 o
  26   3  -1      508.89      538.07     17.25 o
  27   3  -1      306.45      308.01     16.59 o
   1   4  -1     1356.53     1352.22     25.60 o
   2   4  -1     2522.85     2329.75     35.70 o
   3   4  -1      382.21      368.09     13.11 o
   4   4  -1      620.13      584.58     10.84 o
   5   4  -1      393.91      377.81      8.90 o
   6   4  -1     1478.39     1596.34     19.50 o
   7   4  -1      810.67      824.78     18.08 o
   8   4  -1      884.98      915.35     33.88 o
   9   4  -1      224.95      257.14      8.09 o
  10   4  -1      669.36      658.14     14.06 o
  11   4  -1      383.57      385.57     10.23 o
  12   4  -1      418.69      395.19     10.56 o
  13   4  -1      290.33      274.53      9.25 o
  14   4  -1      722.02      700.36     14.69 o
  15   4  -1       78.82       71.00      6.91 o
  16   4  -1      980.70     1003.19     21.21 o
  17   4  -1       39.30       37.49      4.30 o
  18   4  -1      196.20      180.14      7.09 o
  19   4  -1      600.12      576.52     11.83 o
  20   4  -1      619.72      606.58     20.35 o
  21   4  -1      255.62      249.86     12.89 o
  22   4  -1      906.71      939.39     23.18 o
  23   4  -1      428.76      430.40     15.24 o
  24   4  -1      225.68      238.40     21.32 o
  25   4  -1        4.41       11.85      5.08 o
  26   4  -1       10.57        3.78      4.32 o
   0   5  -1     6515.68     5869.90    104.49 o
   1   5  -1      571.13      450.30     16.21 o
   2   5  -1      367.44      353.47     14.64 o
   3   5  -1      901.63      818.92     21.67 o
   4   5  -1      442.77      453.81     16.18 o
   5   5  -1      166.30      171.12     10.39 o
   6   5  -1     1335.67     1372.38     21.40 o
   7   5  -1      357.87      355.77     19.30 o
   8   5  -1      344.20      347.89     14.09 o
   9   5  -1      444.75      440.86     13.19 o
  10   5  -1       73.04       76.03      6.77 o
  11   5  -1      126.74      133.36      7.00 o
  12   5  -1     1065.87     1023.81     22.97 o
  13   5  -1       58.47       65.88      6.83 o
  14   5  -1     2271.64     2172.12     24.90 o
  15   5  -1     2355.31     2279.39     32.19 o
  16   5  -1     1288.18     1260.85     20.01 o
  17   5  -1      257.62      258.92      9.18 o
  18   5  -1      953.54      936.50     17.41 o
  19   5  -1       98.55       94.30      8.15 o
  20   5  -1      100.69      100.25      9.06 o
  21   5  -1      164.38      178.00     12.04 o
  22   5  -1       78.02       79.65      7.59 o
  23   5  -1       47.77       61.28      7.37 o
  24   5  -1       38.59       38.17      5.25 o
   1   6  -1      103.76      105.38     10.79 o
   2   6  -1       12.73       18.47      7.34 o
   3   6  -1      878.52      826.02     24.13 o
   8   6  -1     1447.65     1393.65     44.24 o
   9   6  -1     1328.52     1255.45     49.27 o
  10   6  -1      168.52      169.06      8.42 o
  11   6  -1      819.45      781.17     15.10 o
  12   6  -1      544.18      530.31     11.23 o
  13   6  -1      335.30      317.77      9.13 o
  14   6  -1       92.10       86.83      5.97 o
  15   6  -1      476.57      484.16     11.95 o
  16   6  -1      114.88      119.18      7.91 o
  17   6  -1      419.72      435.89     13.23 o
  18   6  -1      275.94      276.48     13.97 o
  19   6  -1       37.21       33.94      5.50 o
  20   6  -1      100.70      111.74      6.95 o
  21   6  -1      420.90      433.96     17.89 o
  22   6  -1      106.17      111.89      7.82 o
   0   7  -1     1750.45     1639.74     45.70 o
   1   7  -1     1088.66     1053.48     17.22 o
   2   7  -1      327.55      300.57      9.17 o
   3   7  -1     1394.34     1315.02     19.58 o
   4   7  -1      512.29      493.98     11.71 o
   5   7  -1       46.66       54.85      5.22 o
   6   7  -1       52.90       47.92      5.20 o
   7   7  -1      479.91      423.60     11.51 o
   8   7  -1      178.90      169.90      7.56 o
   9   7  -1      730.78      716.70     14.60 o
  10   7  -1      150.90      149.91      7.17 o
  11   7  -1      397.23      402.79     15.73 o
  12   7  -1      762.33      738.80     17.16 o
  13   7  -1      132.36      123.95      9.93 o
  14   7  -1      758.46      781.21     21.39 o
  15   7  -1      131.13      118.30     18.10 o
  16   7  -1      104.69      105.09     17.31 o
  17   7  -1      120.21      126.84     14.13 o
  18   7  -1      551.50      595.42     16.72 o
  19   7  -1      203.40      214.03      9.93 o
  20   7  -1      199.81      213.79      9.13 o
   1   8  -1      264.76      260.28      8.82 o
   2   8  -1      166.35      171.11      7.49 o
   3   8  -1       92.09       84.56      5.86 o
   4   8  -1      461.49      459.07     17.12 o
   5   8  -1       32.53       23.15      6.61 o
   6   8  -1      200.60      198.35     11.34 o
   7   8  -1       70.50       66.19     13.24 o
   8   8  -1      373.95      346.01     14.09 o
   9   8  -1        4.89       16.55      6.00 o
  10   8  -1      526.29      519.21     13.55 o
  11   8  -1       63.68       70.50      6.29 o
  12   8  -1      300.21      289.75     15.37 o
  13   8  -1       14.09       16.81      5.60 o
  14   8  -1      557.96      595.25     16.40 o
  15   8  -1      108.65      129.76      8.22 o
  16   8  -1      554.96      635.13     15.57 o
  17   8  -1        8.46        1.63      7.33 o
   0   9  -1       31.91       21.52      5.58 o
   1   9  -1      637.93      648.62     14.21 o
   2   9  -1       31.70       46.47      5.20 o
   3   9  -1      134.23      133.26      7.02 o
   4   9  -1       20.40       26.50      6.74 o
   5   9  -1        3.82        4.69      9.12 o
   6   9  -1      148.58      155.13     13.68 o
   7   9  -1       69.28       89.52      7.59 o
   8   9  -1       44.63       50.83      5.06 o
   9   9  -1      447.71      476.88     11.23 o
  10   9  -1      218.20      219.84      9.63 o
  11   9  -1      348.23      370.93     31.40 o
  12   9  -1      104.92      103.86     13.49 o
   2   0   0     7189.39     6454.23     93.86 o
   4   0   0      610.04      628.09     17.48 o
   6   0   0    12272.26    13421.51    273.93 o
   8   0   0      101.90      103.88      7.72 o
  10   0   0      726.30      698.97     16.82 o
  12   0   0     4294.68     4349.02     54.01 o
  14   0   0     3477.79     3452.57     48.49 o
  16   0   0     1150.41     1195.42     26.63 o
  18   0   0      308.59      266.99     13.43 o
  20   0   0     1669.01     1588.49     58.69 o
  22   0   0      192.20      195.29     12.02 o
  24   0   0       10.54        1.61      4.78 o
  26   0   0      565.92      563.03     17.21 o
  28   0   0      243.69      248.65     10.44 o
   1   1   0        5.14        3.17      3.58 o
   2   1   0     2859.66     3182.80     61.95 o
   3   1   0      362.55      418.74     10.37 o
   4   1   0     5994.14     6461.66     48.75 o
   5   1   0     1985.13     2151.07     31.43 o
   6   1   0    11165.96    12212.45     87.75 o
   7   1   0     9307.75    10075.65     75.72 o
   8   1   0       52.46       62.39      5.81 o
   9   1   0     2823.00     2929.21     38.10 o
  10   1   0       16.92       15.44      3.39 o
  11   1   0     1918.66     1770.56     19.26 o
  12   1   0        0.53       -1.71      4.00 o
  13   1   0      867.70      900.96     13.67 o
  14   1   0     2164.16     2246.54     22.59 o
  15   1   0       89.57       85.62      5.89 o
  16   1   0      511.41      466.16     13.89 o
  17   1   0      230.45      218.09     17.02 o
  18   1   0        0.61       10.44      5.84 o
  19   1   0        0.05       -1.54      9.19 o
  20   1   0        0.87       -3.93      6.21 o
  21   1   0      240.65      226.72      6.69 o
  22   1   0        6.20        2.92      4.14 o
  23   1   0      235.56      217.91      6.99 o
  24   1   0       18.36       18.10      3.66 o
  25   1   0       45.91       45.32      4.63 o
  26   1   0      159.32      168.46      6.34 o
  27   1   0        0.57        4.93      4.41 o
  28   1   0       12.42        9.86      4.36 o
   0   2   0      424.88      470.98     25.42 o
   1   2   0      769.52      871.72     16.98 o
   2   2   0      264.21      296.20     10.18 o
   3   2   0      136.60      136.56      8.83 o
   4   2   0     5194.51     5497.24     43.63 o
   5   2   0      454.21      503.22      9.78 o
   6   2   0      568.23      631.12     14.74 o
   7   2   0      765.24      789.66     26.82 o
   8   2   0     1336.49     1434.91     58.59 o
   9   2   0     1244.79     1341.35     29.93 o
  10   2   0     1627.72     1716.33     26.30 o
  11   2   0       42.89       34.46      5.54 o
  12   2   0     3252.40     3410.38     44.31 o
  13   2   0     2884.45     2779.94     39.15 o
  14   2   0     3195.66     3366.66     45.57 o
  15   2   0     1754.05     1735.94     30.14 o
  16   2   0      149.40      174.54      9.69 o
  17   2   0      511.12      474.72     17.68 o
  18   2   0      292.38      276.40     24.59 o
  19   2   0      210.19      187.16     11.95 o
  20   2   0       16.00       20.19      3.33 o
  21   2   0      180.30      176.76      6.33 o
  22   2   0       12.55        9.38      3.49 o
  23   2   0       15.08       13.75      4.78 o
  24   2   0       13.58       12.70      8.59 o
  25   2   0      772.67      791.86     17.34 o
  26   2   0       29.46       37.61      4.65 o
  27   2   0      380.01      402.98     10.29 o
  28   2   0        1.88        3.36      5.09 o
   1   3   0      611.08      652.63     13.25 o
   2   3   0     8338.23     8887.48     71.53 o
   3   3   0     2706.67     2858.63     35.95 o
   4   3   0     5916.24     6096.87     65.72 o
   5   3   0       55.59       51.46      3.87 o
   6   3   0      495.03      474.53     10.25 o
   7   3   0      462.37      463.44     10.05 o
   8   3   0      146.47      149.55     13.18 o
   9   3   0      762.01      832.50     29.44 o
  10   3   0      870.24      891.90     20.10 o
  11   3   0      354.14      385.35     13.82 o
  12   3   0      309.46      345.74     10.94 o
  13   3   0        6.29        2.45      5.17 o
  14   3   0      530.09      487.18     13.58 o
  15   3   0      385.99      375.23     13.80 o
  16   3   0     1173.79     1095.81     21.55 o
  17   3   0       39.09       27.61      7.02 o
  18   3   0       27.92       25.75      4.73 o
  19   3   0      832.89      815.97     12.34 o
  20   3   0        4.11        7.98      4.71 o
  21   3   0      454.04      434.62     11.71 o
  22   3   0      127.60      127.36      8.14 o
  23   3   0       86.40       73.20      8.79 o
  24   3   0       12.39       14.39      8.19 o
  25   3   0        9.66       11.75      6.25 o
  26   3   0      153.12      147.44     11.51 o
  27   3   0       42.27       40.20      4.40 o
   0   4   0    20930.23    19239.96    263.55 o
   1   4   0      409.59      329.02     12.56 o
   2   4   0     1614.58     1522.36     18.69 o
   3   4   0       17.92       32.89      4.31 o
   4   4   0     1035.65      961.09     14.50 o
   5   4   0       10.90       10.20      3.53 o
   6   4   0      814.91      884.62     14.04 o
   7   4   0     1120.77     1163.16     16.46 o
   8   4   0     2776.10     2847.99     56.16 o
   9   4   0     1221.73     1258.02     26.65 o
  10   4   0     3976.85     3911.42     61.12 o
  11   4   0       68.82       53.40      7.10 o
  12   4   0      935.09      881.52     18.53 o
  13   4   0      365.44      341.34     12.82 o
  14   4   0      700.20      692.93     17.26 o
  15   4   0      158.34      150.71      8.88 o
  16   4   0        9.30        8.71      4.64 o
  17   4   0      657.92      614.95     11.28 o
  18   4   0       28.23       40.13      4.02 o
  19   4   0      450.50      426.61     11.57 o
  20   4   0      375.02      390.52     11.29 o
  21   4   0      298.31      289.31     15.68 o
  22   4   0      286.57      287.83     13.78 o
  23   4   0       53.15       51.04     11.83 o
  24   4   0        1.79       -3.49      6.05 o
  25   4   0       73.89       87.66      7.82 o
  26   4   0        0.47       -4.15      5.13 o
   1   5   0       30.23       41.20      7.57 o
   2   5   0      459.82      469.51     16.39 o
   3   5   0      272.30      304.42     13.34 o
   4   5   0     1167.08     1081.36     24.72 o
   5   5   0      440.99      455.76     11.15 o
   6   5   0     6737.75     6549.55     56.00 o
   7   5   0      928.06      991.22     18.66 o
   8   5   0      847.36      786.99     14.69 o
   9   5   0     1265.66     1228.67     28.30 o
  10   5   0     1296.01     1252.20     29.25 o
  11   5   0      208.54      185.84      9.38 o
  12   5   0      362.68      364.67     10.95 o
  13   5   0     1115.06     1087.02     19.29 o
  14   5   0       45.09       46.82      5.55 o
  15   5   0       19.08       19.56      3.48 o
  16   5   0       77.19       74.34      4.53 o
  17   5   0      339.21      322.89      8.21 o
  18   5   0        2.67        2.88      3.89 o
  19   5   0       44.75       42.41      7.58 o
  20   5   0      333.21      321.50     14.30 o
  21   5   0      199.00      212.75     14.54 o
  22   5   0       63.41       83.65     12.78 o
  23   5   0       88.73       94.88      8.02 o
  24   5   0       89.22       85.34     11.05 o
  25   5   0       13.44       18.26      7.17 o
   0   6   0      376.24      356.92     22.83 o
   1   6   0      494.50      440.27     17.79 o
   2   6   0      387.93      394.65     16.85 o
   3   6   0      800.24      713.04     22.08 o
   4   6   0       43.94       53.27     12.27 o
   5   6   0     1049.02      954.75     26.89 o
   6   6   0        5.84        7.57      6.52 o
   7   6   0      554.45      532.92     18.22 o
   8   6   0        0.95        7.41      8.64 o
   9   6   0      707.19      711.35     22.40 o
  10   6   0      559.04      524.65     19.46 o
  11   6   0        0.76        5.22      3.11 o
  12   6   0     1358.51     1308.04     15.62 o
  13   6   0       87.56       86.66      4.53 o
  14   6   0      571.02      537.53     13.38 o
  15   6   0     2043.60     1979.13     21.22 o
  16   6   0      214.53      202.95      9.53 o
  17   6   0      436.68      445.25     12.98 o
  18   6   0        0.21        4.93      5.91 o
  19   6   0       32.63       21.00      5.53 o
  20   6   0        2.34       -0.18      4.41 o
  21   6   0      326.10      353.46     13.28 o
  22   6   0       49.36       59.65      6.45 o
  23   6   0      210.31      225.61     12.87 o
   1   7   0      559.26      544.29     10.53 o
   2   7   0      164.78      177.10      6.50 o
   3   7   0     1405.92     1330.41     16.94 o
   4   7   0      951.85      910.76     13.75 o
   5   7   0       20.13       25.91      3.84 o
   6   7   0     1718.55     1611.85     20.73 o
   7   7   0     1495.41     1515.01     28.02 o
   8   7   0      852.85      866.15     18.29 o
   9   7   0      460.73      431.90     13.42 o
  10   7   0       20.21       20.10      4.13 o
  11   7   0       20.10       18.24      4.08 o
  12   7   0      835.15      838.64     22.44 o
  13   7   0       13.87       10.04      6.63 o
  14   7   0       55.77       57.22      8.03 o
  15   7   0      758.55      777.06     21.47 o
  16   7   0       39.12       23.95     14.26 o
  17   7   0        3.99        8.17     18.45 o
  18   7   0      255.13      271.34     24.38 o
  19   7   0      766.17      809.92     18.86 o
  20   7   0      351.19      391.25     12.23 o
   0   8   0       18.38       13.44      5.74 o
   1   8   0      149.52      153.02      7.32 o
   2   8   0      757.09      725.46     18.30 o
   3   8   0       21.95       21.93      4.57 o
   4   8   0      842.47      835.13     22.05 o
   5   8   0       59.32       67.22      7.95 o
   6   8   0       12.98       10.14      4.69 o
   7   8   0      111.96      108.34      7.37 o
   8   8   0     1265.62     1284.86     22.20 o
   9   8   0      200.02      197.00     11.09 o
  10   8   0     1179.74     1185.71     25.50 o
  11   8   0       70.88       75.76      7.31 o
  12   8   0       60.72       65.97      7.85 o
  13   8   0       32.27       23.56      6.16 o
  14   8   0       69.05       70.83      7.23 o
  15   8   0        7.14       16.12      5.99 o
  16   8   0       15.21       15.61      5.09 o
  17   8   0       32.68       42.11      5.56 o
   1   9   0       64.99       80.69      8.08 o
   2   9   0      266.28      267.83      9.62 o
   3   9   0      625.37      697.08     15.15 o
   4   9   0      346.57      346.34     10.71 o
   5   9   0      354.09      338.50     10.46 o
   6   9   0      354.28      356.78     10.51 o
   7   9   0      786.67      733.68     14.63 o
   8   9   0       93.42      117.60      7.80 o
   9   9   0      104.81      110.95      7.89 o
  10   9   0      106.08      109.57     10.34 o
  11   9   0        5.42       17.26      5.05 o
  12   9   0       50.69       40.06      5.61 o
   2   0   1     2438.43     2351.44     47.60 o
   4   0   1     4251.85     4415.89     90.91 o
   6   0   1    30357.43    32445.46    460.07 o
   8   0   1     4450.01     4569.97     63.09 o
  10   0   1     1578.02     1639.00     25.53 o
  12   0   1     1211.89     1293.54     62.31 o
  14   0   1      285.96      306.85     13.89 o
  16   0   1       29.86       25.73      6.75 o
  18   0   1     1611.53     1606.95     32.85 o
  20   0   1     1434.24     1334.38     55.52 o
  22   0   1     2374.92     2373.67     42.09 o
  24   0   1      561.49      539.26     17.70 o
  26   0   1        2.50       -6.92      5.78 o
  28   0   1      368.90      384.67     12.19 o
   0   1   1     9914.27    10160.85     94.86 o
   1   1   1     1427.38     1359.36     12.64 o
   2   1   1      232.56      231.03      5.31 o
   3   1   1     1806.09     1871.19     37.77 o
   4   1   1     9224.07     9831.01     77.39 o
   5   1   1     6056.36     6463.73     61.53 o
   6   1   1    11433.58    12419.24     71.84 o
   7   1   1     1207.49     1261.88     17.28 o
   8   1   1     2060.00     2202.91     28.71 o
   9   1   1      905.26      858.06     14.88 o
  10   1   1     1020.89     1009.66     20.40 o
  11   1   1     1163.98     1145.79     16.92 o
  12   1   1      270.15      280.40      8.53 o
  13   1   1      290.65      275.30      8.04 o
  14   1   1      273.20      287.63      8.60 o
  15   1   1     1702.04     1877.88     23.76 o
  16   1   1      775.25      794.23     21.36 o
  17   1   1      845.19      826.83     22.43 o
  18   1   1      327.49      308.66     14.21 o
  19   1   1       32.80       32.44      7.25 o
  20   1   1      275.11      241.74      7.90 o
  21   1   1      177.75      168.51      6.37 o
  22   1   1      190.24      180.56      7.05 o
  23   1   1        3.69        4.85      4.43 o
  24   1   1      118.79      125.25      7.14 o
  25   1   1       13.01        5.40      6.11 o
  26   1   1      525.25      523.75     11.45 o
  27   1   1      320.71      330.78      8.69 o
  28   1   1       85.07       83.33      5.39 o
   1   2   1      625.58      715.24     14.19 o
   2   2   1     2845.42     3019.25     26.11 o
   3   2   1     2785.26     3142.48     25.94 o
   4   2   1      290.83      316.41      8.34 o
   5   2   1     7390.79     7867.53     55.32 o
   6   2   1     1416.35     1469.86     25.75 o
   7   2   1     2744.92     2808.71     58.84 o
  10   2   1      454.79      449.09     16.76 o
  11   2   1      667.27      728.81     22.44 o
  12   2   1      158.40      189.47     21.21 o
  13   2   1     1693.04     1635.55     27.30 o
  14   2   1      501.76      474.67     20.29 o
  15   2   1     1645.60     1626.01     41.21 o
  16   2   1      132.66      139.30     10.40 o
  17   2   1      437.10      423.67     18.98 o
  18   2   1      187.87      208.19     12.32 o
  19   2   1     1109.20     1027.46     26.81 o
  20   2   1      323.74      313.53      8.28 o
  21   2   1      585.35      563.11     11.67 o
  22   2   1       40.56       39.58      4.43 o
  23   2   1      251.47      245.90      8.93 o
  24   2   1       95.85      101.23      6.70 o
  25   2   1      131.25      135.23      7.99 o
  26   2   1        5.53        4.48      4.74 o
  27   2   1       48.86       60.77      6.84 o
  28   2   1       66.06       72.15      6.30 o
   0   3   1      124.61      150.43      7.84 o
   1   3   1      603.73      630.04     12.15 o
   2   3   1       33.33       18.25      8.12 o
   3   3   1       64.04       64.55      5.17 o
   4   3   1     4584.16     4705.94     53.71 o
   5   3   1     1075.94     1092.48     31.06 o
   6   3   1       27.68       23.45      7.26 o
   7   3   1      660.12      603.82     32.07 o
   8   3   1     2248.22     2287.63     52.75 o
   9   3   1      560.83      529.35     24.39 o
  10   3   1     2241.82     2272.60     55.96 o
  11   3   1     1575.28     1644.12     61.68 o
  12   3   1       42.55       36.16      6.73 o
  13   3   1      895.81      861.60     22.35 o
  14   3   1      318.51      310.86     13.44 o
  15   3   1      561.80      557.18     14.83 o
  16   3   1      743.49      709.48     19.21 o
  17   3   1      255.66      236.64     13.31 o
  18   3   1      468.95      439.07     15.19 o
  19   3   1      252.78      251.92      7.16 o
  20   3   1      633.32      633.25     13.89 o
  21   3   1      429.17      449.70     11.73 o
  22   3   1      284.47      285.43     11.06 o
  23   3   1       12.91        8.31      7.07 o
  24   3   1       22.97       20.66     12.12 o
  25   3   1      191.10      193.25     11.04 o
  26   3   1      519.18      546.69     30.56 o
  27   3   1      262.84      269.96     14.81 o
   1   4   1     1439.41     1308.51     24.67 o
   2   4   1     2524.68     2235.69     84.01 o
   3   4   1      439.17      408.99     12.13 o
   4   4   1      781.49      732.77     23.58 o
   5   4   1      395.94      336.82      8.78 o
   6   4   1     1578.96     1610.16     20.20 o
   7   4   1      850.78      826.71     13.93 o
   8   4   1      912.41      851.07     22.49 o
   9   4   1      195.06      200.57     11.42 o
  10   4   1      628.39      611.75     29.25 o
  11   4   1      383.56      371.59     23.42 o
  12   4   1      400.28      383.23     15.43 o
  13   4   1      285.93      270.08     20.41 o
  14   4   1      714.08      687.02     17.19 o
  15   4   1      101.06      103.08      8.06 o
  16   4   1     1016.58     1036.94     21.91 o
  17   4   1       45.47       47.06      4.70 o
  18   4   1      191.93      165.90      8.02 o
  19   4   1      544.43      537.62     15.07 o
  20   4   1      564.21      555.85     15.17 o
  21   4   1      245.71      248.32     13.11 o
  22   4   1      956.99      999.94     24.71 o
  23   4   1      426.00      417.53     15.58 o
  24   4   1      229.22      223.43     11.12 o
  25   4   1        5.21       -2.52      5.48 o
  26   4   1        9.31       10.47     11.90 o
   0   5   1     6497.64     5787.90    103.72 o
   1   5   1      549.92      445.42     16.17 o
   2   5   1      378.23      343.90     14.41 o
   3   5   1      892.23      778.59     21.25 o
   4   5   1      519.61      467.94     11.57 o
   5   5   1      207.58      203.53      9.67 o
   6   5   1     1315.99     1301.97     19.74 o
   7   5   1      405.19      376.13     10.46 o
   8   5   1      300.40      290.43     13.83 o
   9   5   1      499.42      491.42     18.19 o
  10   5   1       58.90       64.38      8.49 o
  11   5   1      106.73      103.85     10.07 o
  12   5   1     1095.47     1082.75     22.31 o
  13   5   1       98.00       88.30      7.58 o
  14   5   1     2138.34     2080.06     32.91 o
  15   5   1     2191.09     2126.68     23.17 o
  16   5   1     1282.06     1231.81     18.12 o
  17   5   1      215.68      201.54      9.15 o
  18   5   1      934.07      963.21     20.05 o
  19   5   1      100.91       99.13      9.28 o
  20   5   1      106.99      114.03      9.78 o
  21   5   1      141.94      152.60     10.44 o
  22   5   1       71.16       80.52     12.31 o
  23   5   1       46.94       49.43      6.62 o
  24   5   1       56.41       59.48      9.09 o
   1   6   1      125.92      119.18     11.33 o
   2   6   1       28.88       33.48      7.90 o
   3   6   1      924.56      841.11     24.41 o
   4   6   1      239.30      215.79     12.71 o
   5   6   1      928.76      842.37     24.00 o
   6   6   1      374.98      361.76     15.82 o
   7   6   1     1032.96      966.27     25.11 o
   8   6   1     1527.91     1500.76     29.00 o
   9   6   1     1410.50     1308.19     31.56 o
  10   6   1      136.80      151.32     10.56 o
  11   6   1      776.96      709.22     16.28 o
  12   6   1      549.96      535.37     10.73 o
  13   6   1      360.95      322.78     12.74 o
  14   6   1       95.72      102.82      5.48 o
  15   6   1      529.58      499.13     10.22 o
  16   6   1      103.74      100.58      7.40 o
  17   6   1      449.28      476.89     13.75 o
  18   6   1      293.78      281.54     11.28 o
  19   6   1       34.27       40.63      5.58 o
  20   6   1      119.21      113.63      6.91 o
  21   6   1      410.18      426.14     11.18 o
  22   6   1      100.85       96.07      5.64 o
   0   7   1     1836.68     1690.19     38.81 o
   1   7   1     1141.21     1033.58     14.92 o
   2   7   1      314.19      286.94      7.84 o
   3   7   1     1308.04     1212.51     16.19 o
   4   7   1      510.27      488.64     11.03 o
   5   7   1       62.91       53.36      5.29 o
   6   7   1       75.47       66.86      5.71 o
   7   7   1      504.20      452.02     13.83 o
   8   7   1      162.88      163.62     10.44 o
   9   7   1      736.11      729.68     20.82 o
  10   7   1      166.67      158.74     26.07 o
  11   7   1      377.23      324.61     14.27 o
  12   7   1      706.04      651.65     24.08 o
  13   7   1      152.66      142.59     10.01 o
  14   7   1      742.52      749.12     20.73 o
  15   7   1      144.94      136.63      9.93 o
  16   7   1       68.83       64.91      7.64 o
  17   7   1      132.35      153.02      9.41 o
  18   7   1      540.98      603.75     16.47 o
  19   7   1      188.42      218.18     22.62 o
  20   7   1      201.68      213.98      8.91 o
   1   8   1      253.71      245.26     12.26 o
   2   8   1      210.10      215.52      9.60 o
   3   8   1       81.99       83.84      6.81 o
   4   8   1      423.12      424.20     12.89 o
   5   8   1       34.45       27.34      9.32 o
   6   8   1      192.55      191.98     10.76 o
   7   8   1       63.14       64.60     10.70 o
   8   8   1      334.12      325.35     13.36 o
   9   8   1        2.39       -3.85      5.70 o
  10   8   1      495.84      480.16     32.20 o
  11   8   1       70.02       71.43      7.63 o
  12   8   1      326.51      335.91     13.69 o
  13   8   1       11.65       13.30      5.44 o
  14   8   1      534.55      561.54     15.81 o
  15   8   1      107.42      141.36      8.33 o
  16   8   1      551.92      611.97     15.44 o
  17   8   1       14.89       18.30      4.39 o
   0   9   1       46.00       55.48      9.93 o
   1   9   1      656.90      634.63     17.88 o
   2   9   1       31.29       30.21      6.14 o
   3   9   1      143.81      148.61      9.32 o
   4   9   1       16.00       20.74      5.63 o
   5   9   1        5.51       11.20      9.23 o
   6   9   1      138.42      145.77      9.21 o
   7   9   1       53.49       61.67      6.65 o
   8   9   1       51.00       45.09      6.09 o
   9   9   1      425.64      471.70     16.49 o
  10   9   1      239.64      254.27     10.24 o
  11   9   1      347.87      360.34     11.66 o
  12   9   1       95.70       96.15      6.63 o
   0   0   2    30450.02    31524.59    297.46 o
   2   0   2     3986.40     4187.21     55.51 o
   4   0   2    22611.95    24212.31    237.15 o
   6   0   2    15495.82    16252.89    140.63 o
   8   0   2     3797.10     3830.44     68.66 o
  10   0   2     2228.28     2423.94     53.78 o
  12   0   2     1744.74     1866.42     49.00 o
  14   0   2     1385.70     1424.22     45.29 o
  16   0   2     1245.48     1318.21     45.53 o
  18   0   2      922.16      855.60     38.35 o
  22   0   2     1250.56     1214.12     39.51 o
  24   0   2     1156.15     1156.66     25.28 o
  26   0   2      593.35      625.45     20.24 o
  28   0   2       90.34      107.36      6.77 o
   1   1   2     3239.28     3635.05     26.46 o
   2   1   2     1804.04     1940.96     21.32 o
   3   1   2     2632.85     2841.31     20.64 o
   4   1   2     4921.62     5224.88     35.12 o
   5   1   2     8168.86     8564.82     47.74 o
   6   1   2      569.61      604.15     18.23 o
   7   1   2     4846.27     4701.98    109.54 o
   8   1   2     1070.47     1028.98     50.71 o
   9   1   2     1532.05     1638.02     31.82 o
  10   1   2     1243.56     1309.63     30.18 o
  11   1   2      264.18      265.12     10.23 o
  12   1   2      840.96      881.66     33.27 o
  13   1   2     1197.94     1207.19     24.14 o
  14   1   2      262.40      295.25     16.44 o
  15   1   2     1670.68     1612.56     49.87 o
  16   1   2       53.00       53.06     12.78 o
  17   1   2       77.71       70.52     14.39 o
  18   1   2      576.14      621.47     32.91 o
  19   1   2      132.24      125.17     16.92 o
  20   1   2      697.90      665.07     14.23 o
  21   1   2       15.79       19.53      5.50 o
  22   1   2       80.53       70.36      6.53 o
  23   1   2      290.48      279.82     10.70 o
  24   1   2      409.20      382.38     12.01 o
  25   1   2       14.62        6.07      4.15 o
  26   1   2       19.97       31.59      5.90 o
  27   1   2      143.11      144.36      6.52 o
  28   1   2      131.17      128.64      8.43 o
   0   2   2     2929.82     3058.42     43.83 o
   1   2   2     7915.59     8190.49     47.79 o
   2   2   2       30.51       38.24      2.97 o
   3   2   2     3334.97     3615.24     33.81 o
   4   2   2     1316.54     1325.96     20.64 o
   5   2   2      636.55      711.42     14.61 o
   6   2   2      866.85      950.55     28.62 o
   7   2   2     3008.08     3119.89     60.46 o
   8   2   2     2959.78     3070.89     61.97 o
  10   2   2     4670.75     5041.58     79.80 o
  11   2   2     8290.22     8445.24    124.12 o
  12   2   2      300.96      354.73     16.07 o
  13   2   2      445.14      400.77     17.49 o
  14   2   2      171.90      166.09      9.81 o
  15   2   2       32.11       39.32      9.34 o
  16   2   2      393.04      400.80     15.51 o
  17   2   2      449.71      444.64     16.78 o
  18   2   2      373.89      350.70     25.38 o
  19   2   2       97.94       89.20      6.60 o
  20   2   2      142.72      139.57      7.81 o
  21   2   2      170.11      154.32      8.32 o
  22   2   2      146.48      156.25     10.09 o
  23   2   2      127.21      128.69      7.66 o
  24   2   2        5.30       16.74      5.17 o
  25   2   2      246.06      254.62     11.59 o
  26   2   2       24.19       27.57      5.85 o
  27   2   2       69.99       64.90      8.33 o
   1   3   2      595.66      615.99     13.23 o
   2   3   2     1055.49     1097.39     15.90 o
   3   3   2     3271.57     3388.75     34.66 o
   4   3   2     1039.94     1185.98     21.73 o
   5   3   2     5615.40     5924.87     67.50 o
   6   3   2      520.36      477.73     21.45 o
   7   3   2     1074.53     1066.70     33.60 o
   8   3   2      897.34      890.76     31.63 o
   9   3   2       11.36       17.68      9.29 o
  10   3   2     1480.68     1505.35     45.21 o
  11   3   2      695.84      681.57     30.59 o
  12   3   2      833.14      842.41     25.87 o
  13   3   2      214.24      197.22     11.15 o
  14   3   2      134.42      121.42     14.29 o
  15   3   2      328.94      281.23     13.85 o
  16   3   2      229.96      249.18     11.20 o
  17   3   2      494.52      461.35     18.25 o
  18   3   2      198.80      193.11      7.54 o
  19   3   2       51.36       47.04      5.80 o
  20   3   2      550.16      535.61     17.79 o
  21   3   2       74.54       86.53     12.27 o
  22   3   2      199.99      226.66     17.37 o
  23   3   2       43.25       41.69     10.16 o
  24   3   2      234.99      262.79     16.92 o
  25   3   2       54.71       75.32     11.95 o
  26   3   2      169.95      182.50     13.61 o
  27   3   2       82.39       77.52     11.01 o
   2   4   2      218.52      218.22     16.71 o
   3   4   2      495.97      501.88     15.01 o
   4   4   2      618.61      597.43     16.80 o
   5   4   2      605.17      569.20     16.69 o
   6   4   2     1286.11     1289.80     26.63 o
   7   4   2       87.20       86.15      8.17 o
   8   4   2      253.56      239.17      7.91 o
   9   4   2       96.90       89.54      8.63 o
  10   4   2       39.70       38.63      7.75 o
  11   4   2       99.30       92.79     13.64 o
  12   4   2      505.51      503.00     17.74 o
  13   4   2      466.32      439.25     16.92 o
  14   4   2     1167.75     1077.21     27.22 o
  15   4   2        5.15        0.03      4.41 o
  16   4   2      978.47      891.70     17.15 o
  17   4   2      230.18      231.11      8.38 o
  18   4   2      375.77      380.97     12.59 o
  19   4   2      339.58      347.66     12.11 o
  20   4   2      352.83      362.51     15.22 o
  21   4   2      466.22      488.19     17.15 o
  22   4   2      110.77      126.86     16.02 o
  23   4   2       47.12       45.93     10.21 o
  24   4   2      266.72      272.46     16.51 o
  25   4   2       54.51       48.51      9.61 o
   1   5   2      193.08      160.45     10.86 o
   2   5   2      952.55      753.39     27.65 o
   3   5   2      542.25      464.77     16.56 o
   4   5   2      494.92      416.77     17.40 o
   5   5   2     2938.58     2649.05     48.62 o
   6   5   2      948.83      879.32     16.34 o
   7   5   2     1763.00     1635.83     28.26 o
   8   5   2      128.87      110.09      6.53 o
   9   5   2      846.62      805.70     23.80 o
  10   5   2     1287.16     1239.62     36.60 o
  11   5   2      142.19      138.79     11.20 o
  12   5   2      448.63      414.49     13.88 o
  13   5   2      591.99      578.90     13.98 o
  14   5   2      443.87      400.07     11.26 o
  15   5   2      602.69      547.00     11.81 o
  16   5   2      136.63      131.67      7.93 o
  17   5   2      147.57      148.45      7.54 o
  18   5   2      361.79      376.77     15.44 o
  19   5   2       82.69       91.59      8.80 o
  20   5   2      573.09      604.32     18.49 o
  21   5   2      104.17      103.05      8.56 o
  22   5   2      122.82      120.87      8.66 o
  23   5   2        5.62        5.58      4.30 o
  24   5   2      117.45      117.86     15.52 o
   0   6   2      132.28      126.66     16.05 o
   1   6   2     3603.74     3054.10     51.56 o
   2   6   2      209.41      192.77     12.88 o
   3   6   2     2188.38     1978.17     39.58 o
   4   6   2      169.57      148.94     11.28 o
   5   6   2       10.79        3.73      6.33 o
   6   6   2      158.73      143.14     11.10 o
   7   6   2      543.31      500.70     18.33 o
   8   6   2      509.35      528.26     15.83 o
   9   6   2     2828.61     2711.99     32.64 o
  10   6   2     1623.03     1563.46     20.67 o
  11   6   2     1293.65     1225.11     18.23 o
  12   6   2       14.21        9.54      3.68 o
  13   6   2      138.83      125.10      8.31 o
  14   6   2       49.45       42.27      4.16 o
  15   6   2      136.39      130.97      9.37 o
  16   6   2      165.29      149.61      8.05 o
  17   6   2      126.04      126.61      8.02 o
  18   6   2       11.50       16.90      4.84 o
  19   6   2       58.58       65.21      6.62 o
  20   6   2       36.61       38.34      4.94 o
  21   6   2       91.88       98.22      8.26 o
  22   6   2       59.49       59.83      4.76 o
   1   7   2      367.61      357.72     14.11 o
   2   7   2      529.96      477.50     17.26 o
   3   7   2     2910.22     2802.11     29.16 o
   4   7   2      280.06      300.93      9.99 o
   5   7   2     1486.52     1369.42     21.32 o
   6   7   2      298.77      268.48      9.39 o
   7   7   2       49.13       51.93      5.54 o
   8   7   2      290.40      284.07     12.78 o
   9   7   2      102.01       98.90      8.70 o
  10   7   2      295.61      278.55     19.14 o
  11   7   2      643.64      629.92     15.51 o
  12   7   2      479.55      459.24     13.08 o
  13   7   2        5.01        4.95      4.72 o
  14   7   2      216.74      243.72      9.46 o
  15   7   2      627.46      640.24     14.40 o
  16   7   2       94.84      106.65      6.49 o
  17   7   2      393.40      427.82     11.04 o
  18   7   2       73.89       77.98      5.97 o
  19   7   2       83.17       83.18      4.89 o
   0   8   2      302.25      315.75     19.38 o
   1   8   2        8.26       13.59      8.55 o
   2   8   2       65.65       69.46      8.08 o
   3   8   2       56.02       66.30      7.80 o
   4   8   2      753.13      751.40     20.81 o
   5   8   2      190.92      190.43     11.25 o
   6   8   2       39.68       36.05      6.89 o
   7   8   2       22.78       22.65      7.19 o
   8   8   2      188.57      194.82      8.72 o
   9   8   2       21.97       13.64      5.93 o
  10   8   2       43.40       53.12      6.78 o
  11   8   2       32.43       26.29     13.85 o
  12   8   2      254.82      253.18     10.58 o
  13   8   2      169.26      182.15      8.93 o
  14   8   2      371.16      393.59     12.11 o
  15   8   2       41.93       45.78      4.76 o
  16   8   2      413.70      446.03     12.53 o
   1   9   2      250.47      260.29     11.50 o
   2   9   2       37.77       44.51      6.78 o
   3   9   2      973.07     1002.57     22.29 o
   4   9   2       55.42       50.73      7.77 o
   5   9   2      631.70      639.34     17.19 o
   6   9   2      122.80      147.49      8.93 o
   7   9   2      553.47      606.04     16.15 o
   8   9   2        1.08        0.43      4.69 o
   9   9   2       89.37      102.45      7.32 o
  10   9   2      137.67      136.56      7.55 o
   2   0   3    11292.28    11951.98    133.33 o
   4   0   3     2214.09     2296.33     47.31 o
   6   0   3       81.16      110.49     11.67 o
   8   0   3      999.49     1060.60     30.31 o
  10   0   3     3316.96     3352.25     68.03 o
  12   0   3     1592.88     1583.34     45.58 o
  14   0   3     3043.29     3072.27     72.44 o
  22   0   3      365.25      374.23     21.29 o
  24   0   3      184.60      197.45     15.13 o
  26   0   3       35.99       34.77      7.57 o
   0   1   3     6588.53     6970.96     66.42 o
   1   1   3     1391.87     1418.23     16.72 o
   2   1   3     1703.85     1860.13     19.20 o
   3   1   3     2393.90     2503.75     26.86 o
   4   1   3      395.00      447.63     11.10 o
   5   1   3     6605.27     7053.65     67.20 o
   6   1   3     1272.52     1328.58     35.44 o
   7   1   3     1029.00     1026.99     32.21 o
   9   1   3     2552.78     2718.53     57.09 o
  10   1   3      216.65      209.40     15.47 o
  11   1   3     2961.67     3204.75     68.20 o
  12   1   3      252.03      256.96     18.40 o
  13   1   3     1051.23     1066.13     37.97 o
  14   1   3      286.82      276.53     20.99 o
  15   1   3       94.09       87.35     14.41 o
  16   1   3      441.79      467.83     27.73 o
  17   1   3      347.97      332.28     23.88 o
  18   1   3     1058.42     1019.45     41.77 o
  19   1   3       88.90       73.25     13.83 o
  23   1   3      409.88      404.82     22.02 o
  24   1   3      141.65      148.63     14.36 o
  25   1   3      445.24      499.08     22.10 o
  26   1   3      295.38      310.16     16.58 o
  27   1   3      271.73      297.95     14.80 o
   1   2   3      370.60      383.85      8.81 o
   2   2   3     2941.71     2878.72     26.90 o
   3   2   3     1612.14     1679.36     17.95 o
   4   2   3      580.33      585.18     11.78 o
   5   2   3     1341.19     1355.62     33.20 o
   6   2   3      962.12     1038.55     24.43 o
   7   2   3      446.11      442.50     19.94 o
   8   2   3      791.68      860.78     29.77 o
   9   2   3     1033.60     1059.86     34.62 o
  10   2   3      410.74      425.66     22.39 o
  11   2   3     6423.67     6498.74    116.60 o
  12   2   3      718.03      713.78     52.81 o
  13   2   3     1262.11     1310.33     42.27 o
  14   2   3      206.26      194.53     12.72 o
  15   2   3      439.73      417.52     18.28 o
  16   2   3      204.18      224.16     14.44 o
  17   2   3     1137.60     1081.81     36.33 o
  18   2   3      205.92      201.79     10.40 o
  19   2   3      300.29      297.33     15.08 o
  20   2   3      163.82      167.96     14.89 o
  21   2   3      787.54      753.57     29.25 o
  22   2   3       25.90       13.82      7.24 o
  23   2   3      479.83      504.24     22.59 o
  24   2   3      141.30      159.07      9.81 o
  25   2   3      267.40      296.87     17.46 o
  26   2   3       40.99       41.71      8.50 o
  27   2   3      151.48      160.15     11.37 o
   0   3   3     2538.68     2364.40     48.27 o
   1   3   3      456.55      425.02      9.96 o
   2   3   3     2304.74     2301.18     23.65 o
   3   3   3      355.05      376.02      9.83 o
   4   3   3     2422.19     2629.02     30.95 o
   5   3   3      176.98      159.74      7.21 o
   6   3   3      646.58      647.82     17.00 o
   7   3   3       49.21       61.89     10.41 o
   8   3   3      303.51      293.78     18.73 o
   9   3   3      358.86      375.41     21.83 o
  10   3   3       89.21       79.80     12.18 o
  11   3   3      654.31      678.71     22.91 o
  12   3   3     1929.06     1911.94     56.13 o
  13   3   3      103.52       99.15     14.76 o
  14   3   3     1127.25      971.08     40.98 o
  15   3   3      215.03      175.16     18.63 o
  16   3   3        6.40       11.19      9.70 o
  17   3   3     1590.38     1469.52     33.64 o
  18   3   3      886.86      862.44     32.96 o
  19   3   3      444.15      462.24     23.98 o
  20   3   3      127.60      126.98     14.51 o
  21   3   3       70.11       89.74     12.91 o
  22   3   3       87.75       81.63     11.35 o
  23   3   3       73.71       67.36     10.44 o
  24   3   3        6.24       17.47      7.03 o
  25   3   3       99.96      129.86     12.42 o
  26   3   3      310.98      339.16     16.18 o
   2   4   3      397.60      389.44     18.17 o
   3   4   3     2887.85     2907.47     42.62 o
   4   4   3     1375.20     1285.94     36.47 o
   5   4   3      207.28      175.76      9.96 o
   6   4   3     1630.72     1509.46     29.83 o
   7   4   3      370.96      375.43     14.78 o
   8   4   3     1380.16     1378.22     29.57 o
   9   4   3      108.37       91.51      8.78 o
  10   4   3       17.33       14.22     10.68 o
  11   4   3      589.58      550.18     19.61 o
  12   4   3      450.38      451.41     18.18 o
  13   4   3       30.35       31.45      5.77 o
  14   4   3      688.18      661.30     17.29 o
  15   4   3      316.39      299.73     15.13 o
  16   4   3      173.65      159.47      9.55 o
  17   4   3        5.73       -2.54      8.72 o
  18   4   3      353.21      347.28     15.55 o
  19   4   3       43.20       40.04     11.22 o
  20   4   3      280.32      297.26     19.34 o
  21   4   3       19.05       19.54      9.16 o
  22   4   3      256.74      301.02     18.12 o
  23   4   3       97.36       86.83     10.57 o
  24   4   3      288.87      287.97     15.43 o
  25   4   3       45.38       49.15      8.71 o
   4   5   3     3121.43     2897.74     62.85 o
   5   5   3      146.85      146.90     13.69 o
   6   5   3      302.05      291.30     13.72 o
   7   5   3      498.55      429.46     11.74 o
   8   5   3     1956.01     1720.54     48.36 o
   9   5   3     1043.01      974.59     26.54 o
  10   5   3     1774.76     1675.44     36.38 o
  11   5   3     1198.25     1141.32     29.75 o
  12   5   3        1.09        5.00      4.79 o
  13   5   3      813.33      786.79     16.31 o
  14   5   3       45.10       40.11      5.84 o
  15   5   3      305.55      280.98     11.13 o
  16   5   3      109.60       97.89     11.98 o
  17   5   3       24.27       14.24      9.06 o
  18   5   3      343.93      326.70     20.26 o
  19   5   3       18.38       20.79      8.80 o
  20   5   3      220.08      225.91     16.52 o
  21   5   3       10.48       23.70      8.82 o
  22   5   3      168.73      174.90     13.36 o
  23   5   3      242.98      276.24     14.65 o
   1   6   3      402.12      317.15     15.95 o
   2   6   3      539.42      461.96     18.95 o
   3   6   3      990.29      857.29     30.95 o
   4   6   3       23.73       17.26      8.45 o
   5   6   3      766.08      644.31     21.86 o
   6   6   3       25.02       20.59      5.25 o
   7   6   3      890.79      813.97     15.98 o
   8   6   3      366.38      341.00     13.27 o
   9   6   3      654.34      595.47     15.67 o
  10   6   3      119.95      108.93      7.85 o
  11   6   3       62.86       61.58      6.53 o
  12   6   3      616.61      568.86     16.20 o
  13   6   3      294.58      270.35     18.84 o
  14   6   3      105.31       91.99     12.68 o
  15   6   3      698.12      674.27     28.44 o
  16   6   3      134.33      129.00     13.67 o
  17   6   3      334.83      340.31     19.61 o
  18   6   3       74.52       68.47     10.89 o
  19   6   3      232.86      244.17     15.56 o
  20   6   3       17.24       17.62      7.63 o
  21   6   3      377.52      413.39     17.27 o
   0   7   3      124.29      133.01     10.75 o
   1   7   3      164.66      156.92      7.81 o
   2   7   3      727.41      723.10     26.35 o
   3   7   3      252.92      227.54      9.02 o
   4   7   3      395.54      361.51      9.57 o
   5   7   3     1047.09     1009.95     22.05 o
   6   7   3      142.62      134.93      9.58 o
   7   7   3       62.17       65.84      6.23 o
   8   7   3      867.32      834.20     22.17 o
   9   7   3      116.01      124.13      9.63 o
  10   7   3      508.65      480.85     24.14 o
  11   7   3      193.03      181.20     10.88 o
  12   7   3      227.91      222.77     11.24 o
  13   7   3       83.60       97.41      8.34 o
  14   7   3      118.11      146.54     13.36 o
  15   7   3       69.05       61.80      9.60 o
  16   7   3      167.22      172.65     13.00 o
  17   7   3      477.52      476.99     19.31 o
  18   7   3      101.61      117.97      9.78 o
   1   8   3       99.28      100.56      8.62 o
   2   8   3      662.41      653.46     21.17 o
   3   8   3       52.00       51.83      7.55 o
   4   8   3      943.82      936.43     22.95 o
   5   8   3       78.36       83.73      9.63 o
   6   8   3     1335.82     1333.41     50.85 o
   7   8   3      129.84      142.16      9.49 o
   8   8   3      462.08      523.27     16.26 o
   9   8   3       28.30       33.25      5.85 o
  10   8   3      171.65      170.60      9.28 o
  11   8   3       49.75       43.07      5.72 o
  12   8   3      529.49      593.47     14.92 o
  13   8   3        7.13        0.26      5.36 o
  14   8   3       75.16       73.14      7.79 o
   0   9   3       33.38       31.86      7.98 o
   1   9   3      399.47      478.65     14.34 o
   2   9   3      157.34      182.22      9.51 o
   3   9   3      288.88      332.43     12.01 o
   4   9   3       66.69       90.01      7.34 o
   5   9   3      244.58      270.69     10.66 o
   6   9   3        4.33       18.60      5.89 o
   7   9   3       57.17       60.04      5.87 o
   8   9   3      247.25      248.76     27.49 o
   0   0   4     4742.93     4999.70     86.66 o
   2   0   4     1517.66     1546.91     39.55 o
   4   0   4     2535.97     2540.57     55.86 o
   6   0   4      206.78      190.13     15.39 o
   8   0   4     7115.69     7039.15    121.66 o
   1   1   4      724.33      752.58     18.60 o
   2   1   4      523.00      522.08     15.56 o
   3   1   4       54.48       44.95      6.21 o
   4   1   4     3407.10     3622.01     50.15 o
   5   1   4      566.92      610.33     17.80 o
   6   1   4     3897.99     4037.49     55.59 o
   7   1   4     1413.05     1527.86     30.71 o
  22   1   4      130.64       98.21     12.10 o
  23   1   4       75.73       83.68     11.16 o
  24   1   4       60.79       87.07     10.64 o
   0   2   4     1830.31     1913.53     39.55 o
   1   2   4      438.49      425.92     11.37 o
   2   2   4      149.32      176.24      9.42 o
   3   2   4      435.84      426.13     14.27 o
   4   2   4      493.24      448.50     14.90 o
   5   2   4     1395.34     1389.69     27.63 o
   6   2   4      485.03      522.51     25.25 o
   7   2   4      181.53      198.49     16.85 o
  24   2   4       20.95       25.57      8.45 o
  25   2   4      118.69      143.11     11.39 o
   1   3   4      248.75      255.27     11.63 o
   2   3   4      415.10      442.17     16.38 o
   3   3   4      113.00      117.38     17.27 o
   4   3   4     3905.94     4104.40     81.38 o
   5   3   4     1094.82     1125.35     37.47 o
   6   3   4     3381.90     3208.45     71.30 o
   7   3   4       18.87        6.51      6.78 o
   8   3   4      697.95      659.74     25.45 o
  12   3   4      501.73      513.17     28.23 o
  13   3   4       50.57       47.89     10.57 o
  14   3   4       65.80       53.53     12.75 o
  15   3   4      301.06      254.78     15.57 o
  16   3   4      358.90      298.60     19.62 o
  17   3   4      180.62      169.60     15.26 o
  18   3   4      822.02      822.00     31.68 o
  19   3   4      221.83      191.82     15.70 o
  20   3   4       57.79       59.41     10.64 o
  21   3   4      196.05      194.41     14.91 o
  22   3   4       22.32       20.71      7.91 o
  23   3   4      149.34      178.89     12.57 o
  24   3   4      193.27      202.04     11.26 o
  25   3   4       41.25       56.70      8.57 o
   4   4   4       62.38       40.86      8.20 o
   5   4   4      308.76      295.92     16.71 o
   6   4   4      337.17      321.91     18.21 o
   7   4   4      203.08      190.72     10.74 o
   8   4   4      839.58      785.00     22.88 o
   9   4   4      633.31      619.81     25.36 o
  10   4   4      688.97      637.71     21.00 o
  11   4   4        1.96       -4.21      6.26 o
  12   4   4      694.64      630.69     32.34 o
  13   4   4      292.44      263.76     11.33 o
  14   4   4      135.13      133.87      8.80 o
  15   4   4      199.02      189.22     17.15 o
  16   4   4      148.00      127.88     17.79 o
  17   4   4      133.87      147.70     15.10 o
  18   4   4      163.73      182.24     16.30 o
  19   4   4       89.48       94.35     12.75 o
  20   4   4      208.18      230.05     16.38 o
  21   4   4      494.11      498.28     22.08 o
  22   4   4       69.57       60.68      9.74 o
  23   4   4      278.09      296.15     14.95 o
   6   5   4      156.31      148.10     14.10 o
   7   5   4      376.62      359.60     20.88 o
   8   5   4       65.78       56.03      7.67 o
   9   5   4      484.40      455.03     12.01 o
  10   5   4      129.20      120.32      7.09 o
  11   5   4      346.07      335.64     12.53 o
  12   5   4        1.06        7.66      6.11 o
  13   5   4      338.45      301.04     14.35 o
  14   5   4     1202.44     1137.34     38.54 o
  15   5   4       42.15       49.12     11.72 o
  16   5   4      627.13      607.95     27.51 o
  17   5   4      823.34      782.67     30.49 o
  18   5   4       40.60       34.15      9.62 o
  19   5   4      446.82      451.30     22.02 o
  20   5   4      143.54      150.19     13.15 o
  21   5   4      515.35      590.96     21.74 o
  22   5   4       99.76      110.18      9.90 o
   0   6   4      202.25      146.77     16.65 o
   1   6   4      374.25      296.96     15.73 o
   2   6   4       46.22       39.87      6.21 o
   3   6   4        8.23        5.22      5.75 o
   4   6   4       74.82       70.99      5.88 o
   5   6   4       10.64        9.12      4.23 o
   6   6   4       35.10       29.75      4.86 o
   7   6   4      602.02      566.11     21.36 o
   8   6   4      373.78      339.28     14.37 o
   9   6   4      636.40      579.25     18.67 o
  10   6   4      428.80      402.85     22.15 o
  11   6   4      131.72      118.54     13.72 o
  12   6   4       43.92       48.94     11.13 o
  13   6   4     1221.26     1174.24     38.03 o
  14   6   4        1.06        0.17      9.01 o
  15   6   4      661.28      622.45     26.54 o
  16   6   4       68.06       77.20     11.42 o
  17   6   4      124.10      130.03     13.29 o
  18   6   4       31.61       29.14      8.53 o
  19   6   4      198.04      217.77     13.87 o
  20   6   4       20.03       16.42      6.27 o
   1   7   4       33.48       36.02      4.82 o
   2   7   4     1437.11     1425.16     28.79 o
   3   7   4      237.90      237.99     12.08 o
   4   7   4     1590.07     1616.92     31.42 o
   5   7   4      923.99      898.81     23.83 o
   6   7   4      107.89      110.43      9.13 o
   7   7   4      327.98      336.30     14.08 o
   8   7   4      150.21      147.61      9.91 o
   9   7   4      160.74      166.02     10.57 o
  10   7   4      211.10      236.85     16.57 o
  11   7   4      432.73      419.18     21.04 o
  12   7   4       10.42       15.15      8.39 o
  13   7   4       20.74       10.07      8.09 o
  14   7   4      176.53      206.71     14.33 o
  15   7   4        1.93        8.32      7.19 o
  16   7   4      393.85      458.45     18.59 o
  17   7   4       51.96       55.51      7.81 o
   0   8   4     1994.61     2269.65     51.97 o
   1   8   4      372.96      398.20     14.24 o
   2   8   4     2105.50     2262.12     56.69 o
   3   8   4       39.16       40.94      4.88 o
   4   8   4       58.09       59.32      6.76 o
   5   8   4       54.64       55.73      6.42 o
   6   8   4      120.17      123.86      8.82 o
   7   8   4        3.50       -4.27      8.86 o
   8   8   4      203.01      214.67     13.75 o
   9   8   4       17.05       14.46      6.83 o
  10   8   4      534.02      537.61     20.05 o
  11   8   4       48.76       57.75      7.95 o
  12   8   4     1021.69     1125.06     28.04 o
   1   9   4       40.07       39.53      5.18 o
   2   9   4       36.12       33.86      4.93 o
   3   9   4      130.08      167.30     11.47 o
   2   0   5     6004.44     6046.86    108.36 o
   4   0   5      503.26      448.65     24.41 o
   6   0   5       52.59       46.07     11.65 o
   8   0   5      111.97       94.10     14.38 o
   0   1   5      643.20      599.33     26.79 o
   1   1   5     4315.61     4327.19     42.44 o
   2   1   5      290.58      294.74     11.13 o
   3   1   5      372.57      368.43     15.13 o
   4   1   5       24.23       32.35      6.94 o
   5   1   5     1189.58     1248.49     29.98 o
   6   1   5      184.53      183.76     12.12 o
   7   1   5      750.89      754.89     23.07 o
   8   1   5      114.99      104.78     14.91 o
   1   2   5      289.27      273.55      9.02 o
   2   2   5      666.37      626.64     13.55 o
   3   2   5     1465.42     1439.03     31.43 o
   4   2   5      123.22      105.25     14.51 o
   5   2   5     1241.86     1184.26     41.53 o
   6   2   5      597.13      519.66     27.71 o
   7   2   5     2775.51     2806.25     70.77 o
   0   3   5     3708.31     3713.29     79.79 o
   1   3   5      502.08      454.30     17.23 o
   2   3   5     1417.25     1370.80     30.83 o
   3   3   5      662.99      624.49     23.91 o
   4   3   5      316.13      293.81     14.54 o
   5   3   5      400.64      389.90     42.91 o
   6   3   5      436.42      440.95     17.83 o
  12   3   5     1357.61     1301.95     39.20 o
  13   3   5      285.91      254.49     17.83 o
  14   3   5      366.60      336.31     19.84 o
  15   3   5        3.14       12.84      8.38 o
  16   3   5      117.26      116.52     12.94 o
  17   3   5      640.37      605.96     25.90 o
  18   3   5      652.13      620.28     25.58 o
  19   3   5        4.03        4.33      7.39 o
   9   4   5      216.11      196.76     15.38 o
  10   4   5      208.79      201.20     15.64 o
  11   4   5      502.12      513.07     24.44 o
  12   4   5      202.16      213.27     16.95 o
  13   4   5        0.26        9.17      8.33 o
  14   4   5      426.86      417.98     23.06 o
  15   4   5      290.43      248.86     18.01 o
  16   4   5       64.62       71.34     11.48 o
  17   4   5       36.28       37.76     10.16 o
  18   4   5      341.04      323.79     18.65 o
  19   4   5      129.04      152.67     12.95 o
  20   4   5       80.81      107.28     10.62 o
  21   4   5      166.91      180.08     11.97 o
   5   5   5      512.89      512.51     23.63 o
   6   5   5       65.79       64.32     11.14 o
   7   5   5       21.77       17.13      8.55 o
   8   5   5      803.91      856.30     31.61 o
   9   5   5      782.42      740.55     29.47 o
  10   5   5      250.22      247.19     17.92 o
  11   5   5      432.61      433.81     22.57 o
  12   5   5       32.52       26.55      9.03 o
  13   5   5      587.35      577.35     26.40 o
  14   5   5       40.67       47.07     10.68 o
  15   5   5      368.14      324.43     20.01 o
  16   5   5      428.38      421.27     21.57 o
  17   5   5       96.54      116.86     12.37 o
  18   5   5       14.01        9.37      7.30 o
  19   5   5      166.30      178.83     12.58 o
  20   5   5       79.20      102.90      9.68 o
   3   6   5      237.64      193.52     14.69 o
   4   6   5       18.61       11.94      4.89 o
   5   6   5      764.58      611.15     20.92 o
   6   6   5       90.34       88.22     12.23 o
   7   6   5     1266.59     1254.56     38.77 o
   8   6   5       75.61       61.46     10.72 o
   9   6   5      173.59      192.57     16.06 o
  10   6   5      315.54      330.04     19.70 o
  11   6   5        1.58        6.86      9.34 o
  12   6   5      124.01      110.40     13.12 o
  13   6   5      219.12      229.47     17.01 o
  14   6   5       88.33       73.08     10.67 o
  15   6   5      460.43      484.03     21.60 o
  16   6   5       82.09       89.92     10.63 o
  17   6   5      152.88      175.26     12.41 o
  18   6   5        0.26        0.95      6.09 o
   0   7   5      139.63      131.70     12.69 o
   1   7   5      224.77      219.20     10.99 o
   2   7   5      401.05      384.37     20.07 o
   3   7   5       56.21       47.85      9.71 o
   4   7   5      254.95      241.01     16.43 o
   5   7   5       78.10       60.65     10.51 o
   6   7   5      104.13      109.60     11.75 o
   7   7   5      171.84      171.10     14.48 o
   8   7   5      365.91      358.09     19.18 o
   9   7   5      289.97      278.57     17.17 o
  10   7   5      436.12      434.74     20.56 o
  11   7   5       11.54       10.52      7.05 o
  12   7   5       37.39       32.98      8.52 o
  13   7   5      100.36      126.21     11.25 o
  14   7   5      239.95      264.18     14.25 o
   1   8   5      152.35      168.55      8.40 o
   2   8   5      575.93      619.55     15.22 o
   3   8   5       18.24       24.73      4.79 o
   4   8   5       81.74       94.70      9.80 o
   5   8   5       47.56       67.02      8.58 o
   6   8   5      693.17      771.29     24.03 o
   7   8   5       77.97       71.95      8.64 o
   8   8   5      648.70      672.57     21.48 o
   9   8   5       39.98       43.37      7.33 o
   0   0   6      272.72      274.83     20.56 o
   2   0   6      216.56      211.93     13.21 o
   4   0   6      156.01      150.93     11.57 o
   6   0   6      296.76      285.29     22.19 o
   1   1   6      533.61      545.82     14.11 o
   2   1   6      217.86      199.78      9.04 o
   3   1   6      708.96      684.48     15.95 o
   4   1   6      202.48      205.67      9.29 o
   5   1   6     1438.25     1362.62     33.16 o
   6   1   6      397.40      370.42     17.36 o
   7   1   6     2359.09     2322.72     75.02 o
   0   2   6      227.97      214.68     19.30 o
   1   2   6     2499.50     2417.97     45.88 o
   2   2   6       31.85       44.00      9.72 o
   3   2   6      995.33      928.89     21.63 o
   4   2   6      684.94      681.23     18.57 o
   5   2   6      117.16      110.25      8.19 o
   6   2   6       23.77       26.79      7.62 o
   7   2   6      395.03      360.69     25.04 o
   1   3   6       88.35       87.88      9.45 o
   2   3   6      936.88      927.00     27.03 o
   3   3   6     1132.57     1054.14     29.17 o
   4   3   6      463.69      432.15     18.75 o
   5   3   6     1210.45     1156.83     30.98 o
   6   3   6      854.31      855.80     37.17 o
   7   3   6      870.36      801.04     36.26 o
   8   3   6     1264.64     1257.36     28.87 o
   9   3   6       67.31       67.59      8.09 o
   5   4   6      205.34      182.29     14.58 o
   6   4   6      323.89      345.81     19.60 o
   7   4   6       88.35       90.65     11.48 o
   8   4   6      328.07      301.63     18.63 o
   9   4   6      579.13      586.96     25.48 o
  10   4   6      290.33      308.04     18.99 o
  11   4   6       67.87       47.98      9.59 o
  12   4   6      116.96      100.72     11.85 o
  13   4   6      219.32      221.59     16.15 o
  14   4   6      367.03      370.81     20.15 o
  15   4   6       15.43        8.45      7.52 o
  16   4   6      604.88      597.21     23.71 o
  17   4   6      124.30      128.29     11.54 o
  18   4   6       64.70       60.42      8.41 o
   4   5   6       27.76       23.17      8.69 o
   5   5   6      777.24      719.45     28.56 o
   6   5   6      990.62      928.97     32.50 o
   7   5   6      503.41      520.26     24.39 o
   8   5   6       63.03       52.47     10.42 o
   9   5   6      162.05      152.56     14.27 o
  10   5   6      424.72      427.79     21.88 o
  11   5   6       45.51       49.03     10.08 o
  12   5   6      254.97      277.81     17.78 o
  13   5   6       66.05       64.57     10.38 o
  14   5   6      193.03      193.60     14.72 o
  15   5   6      228.94      242.53     15.28 o
  16   5   6       11.40       11.84      7.08 o
  17   5   6       89.13       99.59      9.47 o
  18   5   6      187.62      207.68     11.41 o
   2   6   6       27.42       30.75      9.24 o
   3   6   6      253.54      250.14     16.99 o
   4   6   6      289.30      332.32     19.16 o
   5   6   6      618.73      654.45     26.50 o
   6   6   6       55.10       71.52     11.46 o
   7   6   6      162.00      153.62     14.13 o
   8   6   6       47.56       44.34     10.09 o
   9   6   6      607.39      602.49     24.73 o
  10   6   6      174.05      160.56     13.84 o
  11   6   6      463.14      515.80     22.24 o
  12   6   6       35.37       27.78      7.83 o
  13   6   6      972.12     1038.96     30.23 o
  14   6   6        7.07       -0.65      6.31 o
  15   6   6      115.44      117.13      9.84 o
   1   7   6       38.86       44.71      6.42 o
   2   7   6       99.48       90.23      7.54 o
   3   7   6      395.93      418.32     13.73 o
   4   7   6       24.36       31.49      8.32 o
   5   7   6      446.13      455.40     20.15 o
   6   7   6      292.24      285.61     16.17 o
   7   7   6      189.14      215.95     14.05 o
   8   7   6      317.94      342.48     17.01 o
   9   7   6      176.85      174.18     12.39 o
  10   7   6      181.50      155.95     11.69 o
  11   7   6      122.71      142.99     10.77 o
   2   0   7       15.30       16.52      7.19 o
   4   0   7     1395.10     1334.14     34.16 o
   6   0   7     2348.69     2370.36     48.06 o
   0   1   7      343.46      314.45     16.55 o
   1   1   7      566.14      534.72     15.02 o
   2   1   7      284.31      245.71     10.40 o
   3   1   7      158.17      160.33      8.79 o
   4   1   7      328.91      323.59     11.94 o
   5   1   7      884.63      849.38     19.17 o
   6   1   7       89.72       78.99      6.84 o
   1   2   7        3.12       -1.07      6.60 o
   2   2   7      198.22      175.28     13.29 o
   3   2   7      541.24      527.85     21.37 o
   4   2   7       62.82       76.73      9.52 o
   4   4   7     1265.23     1190.06     36.19 o
   5   4   7       64.60       63.47     10.49 o
   6   4   7      375.93      381.40     19.97 o
   7   4   7      136.27      149.52     13.23 o
   8   4   7      270.23      250.07     16.33 o
   9   4   7      221.04      229.35     15.66 o
  10   4   7      160.48      154.24     13.32 o
  11   4   7      191.43      182.74     13.91 o
  12   4   7       89.19       89.14     10.29 o
   2   5   7       99.35      101.74     11.98 o
   3   5   7      110.82      104.22     12.21 o
   4   5   7        3.03        3.24      7.96 o
   5   5   7       41.23       38.23      9.51 o
   6   5   7       44.76       42.04      8.98 o
   7   5   7      145.53      149.86     13.35 o
   8   5   7        4.18        4.52      7.54 o
   9   5   7       86.12       87.23     10.20 o
  10   5   7      128.73      133.85     12.19 o
  11   5   7      161.82      159.35     12.28 o
  12   5   7      325.17      342.40     16.43 o
  13   5   7      159.36      163.73     11.47 o
  14   5   7       20.93       30.67      6.81 o
   1   6   7      128.75      143.45      8.99 o
   2   6   7       69.15       86.56     10.85 o
   3   6   7      144.60      157.27     13.08 o
   4   6   7       59.81       59.32      9.49 o
   5   6   7      229.00      240.74     14.99 o
   6   6   7      206.04      222.49     14.33 o
   7   6   7      332.90      344.98     17.35 o
   8   6   7      122.77      116.47     10.90 o
   9   6   7      215.55      254.27     14.19 o
  10   6   7      160.15      170.50     11.64 o
  11   6   7      311.33      360.74     15.44 o
   0   7   7      828.38      947.40     26.19 o
   1   7   7       25.18       28.46      5.12 o
   2   7   7      530.52      638.15     25.47 o
   3   7   7      217.73      233.31      9.13 o
   1   4   8     1003.67     1064.81     31.56 o
   2   4   8      951.04     1024.75     30.62 o
   3   4   8      303.88      308.77     16.62 o
   4   4   8      194.63      192.50     13.23 o
   1   5   8       30.51       37.05      5.75 o
   2   5   8      111.61      120.14     10.89 o
   3   5   8        5.33       18.76      7.11 o
   4   5   8      277.90      301.68     15.35 o
   5   5   8        6.67       14.07      6.97 o
   6   5   8     1028.07     1158.24     29.89 o
   7   5   8       56.93       41.58      7.03 o
   8   5   8      206.19      231.94     12.34 o
   9   5   8       81.65       76.54      7.83 o
 
